# Supplementary material for: Genomic comparisons confirm Giardia duodenalis sub-assemblage AII as a unique species
Source: Front Cell Infect Microbiol. 2022 Oct 17;12:1010244. doi: 10.3389/fcimb.2022.1010244 (PMC9618722; doi:10.3389/fcimb.2022.1010244)
Supplement: Supplementary file 3 [file Table_1.xlsx]

## Sheet: Table S2. STACEY clusters
Collapse Height	No. Trees	Fraction (%)	No. Clusters	Cluster Assignment
				AI	Ax	Ay	AII
1e-3	8721	96.889	4	1	2	3	4
	133	1.478	3	1	2	3	3
	101	1.122	3	1	2	3	2
	24	0.266	3	1	2	2	3
	13	0.144	3	1	2	1	3
	9	0.11	3	1	1	2	3
1e-4	8732	97.011	4	1	2	3	4
	130	1.444	3	1	2	3	3
	98	1.078	3	1	2	3	2
	22	0.244	3	1	2	2	3
	11	0.122	3	1	2	1	3
	9	0.101	3	1	1	2	3
1e-5	8734	97.034	4	1	2	3	4
	129	1.433	3	1	2	3	3
	96	1.066	3	1	2	3	2
	22	0.244	3	1	2	2	3
	11	0.122	3	1	2	1	3
	9	0.101	3	1	1	2	3
