# Supplementary material for: Genomic comparisons confirm Giardia duodenalis sub-assemblage AII as a unique species
Source: Front Cell Infect Microbiol. 2022 Oct 17;12:1010244. doi: 10.3389/fcimb.2022.1010244 (PMC9618722; doi:10.3389/fcimb.2022.1010244)
Supplement: Supplementary file 4 [file Table_2.xlsx]

## Sheet: Table S1. SRA Metadata
Genome	Date Collected	Env. Biome	Sub-Assemblage	Clonal Complex	Sampling Location	Original Isolate Name	Source	Comments	Reference
SRR3177738	1985-08-16	giardiasis	AI	A1	USA:Portland, OR	ATCC:30888 (Portland-1)	human		Tsui et al. 2018; Nash et al. 1985
SRR3177739	2014-08-08	giardiasis	AI	A1	USA: Bethesda, MD	ATCC:50803 (WB)	human	travel to Afghanistan	Tsui et al. 2018; Nash et al. 1985
SRR3177740	1991-06-19	giardiasis	AI	A1	New Zealand: Hamilton	HAMILTON7/75	human		Tsui et al. 2018
SRR3177741	1991-06-19	giardiasis	AI	A1	New Zealand: Hamilton	HAMILTON84/76	human		Tsui et al. 2018
SRR3177742	1986-09-01	watershed	AI	A1	USA: Monastashe River, WA	MONASTASHE/6	beaver		Tsui et al. 2018
SRR3177743	1987-07-31	giardiasis	AI	A1	Canada: near Strathmore	S1/16	sheep		Tsui et al. 2018
SRR3177744	1985-02-07	giardiasis	AI	A1	Canada: Hornby Island	VANC/85/UBC/1	human		Tsui et al. 2018
SRR3177745	1985-03-14	giardiasis	AII	A10	Canada: Smithers	VANC/85/UBC/2	human		Tsui et al. 2018
SRR3177750	1986-09-11	giardiasis	AII	A11	Canada: Ashcroft	VANC/86/UBC/3	human	travel to Mexico	Tsui et al. 2018
SRR3177751	1992-07-03	giardiasis	Ax	A8	USA:Philadelphia	ATCC50163/89	cat		Tsui et al. 2018
SRR3177752	1987-10-01	giardiasis	AII	A3	Canada: North Vancouver	VANC/87/UBC/22	human		Tsui et al. 2018
SRR3177753	1987-11-01	giardiasis	AII	A10	Canada: Prince George	VANC/87/UBC/23	human		Tsui et al. 2018
SRR3177759	1987-12-01	watershed	AI	A1	Canada: Aldergrove	VANC/87/UBC/28	beaver		Tsui et al. 2018
SRR3177760	1987-12-01	watershed	AI	A1	Canada: Aldergrove	VANC/87/UBC/29	beaver		Tsui et al. 2018
SRR3177765	1988-10-19	giardiasis	AI	A1	Canada: Vancouver	VANC/88/UBC/34	human		Tsui et al. 2018
SRR3177768	1988-11-29	giardiasis	AI	A1	Canada: Vancouver	VANC/88/UBC/35	human		Tsui et al. 2018
SRR3177775	1992-07-03	giardiasis	AI	A1	USA: Madison, WI	ATCC:50170	sheep		Tsui et al. 2018
SRR3177790	1989-10-25	giardiasis	AI	A1	Canada: Vancouver	VANC/89/UBC/33	human		Tsui et al. 2018
SRR3177803	1989-09-30	giardiasis	AI	A1	Canada: Oliver	VANC/89/UBC/36	human		Tsui et al. 2018
SRR3177805	1989-11-17	watershed	AI	A1	Canada: Kitimat	VANC/89/UBC/37	human		Tsui et al. 2018
SRR3177890	1987-07-31	watershed	AI	A1	Canada: Calgary	B5/19	beaver		Tsui et al. 2018
SRR3177900	1989-12-05	watershed	AII	A3	Canada: Bella Coola	VANC/90/UBC/57	beaver		Tsui et al. 2018
SRR3177919	1990-07-31	watershed	Ay	A7	Canada: Barriere	VANC/90/UBC/62	water		Tsui et al. 2018
SRR3177927	1990-12-11	watershed	AI	A1	Canada: Barriere	VANC/90/UBC/64	human		Tsui et al. 2018
SRR3177932	1985-06-08	watershed	AI	A1	Canada: Banff	BE-1(IP-0482:1)/15	beaver		Tsui et al. 2018
SRR3177935	1991-06-24	watershed	AI	A1	Canada: Kamloops	VANC/91/UBC/73	human		Tsui et al. 2018
SRR3177946	1992-09-23	watershed	AI	A1	Canada: Mission Creek	VANC/92/UBC/101	water		Tsui et al. 2018
SRR3177949	1992-11-04	watershed	AI	A1	Canada: Mission Creek	VANC/92/UBC/104	water		Tsui et al. 2018
SRR3177950	1992-12-15	giardiasis	AII	A9	Canada: Vancouver	VANC/92/UBC/107	human		Tsui et al. 2018
SRR3177951	1985-06-08	watershed	AI	A1	Canada: Banff	BE-2(IPO583:1)/14	beaver		Tsui et al. 2018
SRR3177990	1993-07-02	giardiasis	AII	A6	Canada: Campbell River	VANC/93/UBC/39	human	travel to Kenya/Sudan	Tsui et al. 2018
SRR3178001	1993-06-08	giardiasis	AI	A1	Canada: Barriere	VANC/93/UBC/70	human		Tsui et al. 2018
SRR3178010	1993-06-01	watershed	AI	A1	Canada: Botwood	BTW/109	water		Tsui et al. 2018
SRR3178016	1991-06-19	giardiasis	AI	A1	New Zealand: Whangarei	WHANGAREI8/79	human		Tsui et al. 2018
SRR3178017	1993-06-01	watershed	AI	A1	Canada: Cornerbrook	CB2/108	water		Tsui et al. 2018
SRR3178018	1987-07-31	giardiasis	AI	A1	Canada: Calgary	D3/18	dog		Tsui et al. 2018
DH	1985-01-01	giardiasis	AII	A2	USA: Bethesda, MD	DH	human		Adam et al. 2013; Nash et al. 1985
AS175	2015-01-01	giardiasis	AII	A5	Sweden: Stockholm	AS175	human		Ankarklev et al. 2015
WB	1983-01-01	giardiasis	AI	A1	USA: Bethesda, MD	ATCC:50803 (WB)	human		Morrison et. al. 2007; Nash et al. 1985
ERR311185	10-29-2012	giardiasis	AII	A4	Hixton, UK	T10	human		Wellcome Sanger Institute
SRR3177757	1987-11-21	watershed	AI	A1	Canada: Aldergrove	VANC/87/UBC/27	beaver		Tsui et al. 2018
