# Supplementary material for: Genomic comparisons confirm Giardia duodenalis sub-assemblage AII as a unique species
Source: Front Cell Infect Microbiol. 2022 Oct 17;12:1010244. doi: 10.3389/fcimb.2022.1010244 (PMC9618722; doi:10.3389/fcimb.2022.1010244)
Supplement: Supplementary file 5 [file Table_3.xlsx]

## Sheet: Table S3. Unique Gene Content
Heading	Group	Total Genomes in Group	Total Genes in Group	Number of genes unique to group	Number of total genes absent from group	Unique genes identified as VSPs	Unique hypothetical genes	Unique genes in KOGs S,T,Z
Sub-assemblage	AII	10	5607	372	480	46	169	348
	AI	28	5606	176	481	42	97	114
	Ay	1	5036	41	1051	5	11	14
	Ax	1	5153	11	934	11	0	11
Host	beaver	7	6297	110	658	2	44	46
	cat	1	5899	11	1056	11	4	2
	dog	1	6010	5	945	0	3	2
	human	24	6746	508	209	62	175	201
	sheep	2	6027	0	928	0	0	0
	water	5	6197	76	758	28	24	28
Clonal Complex	A1	28	6394	297	561	52	97	114
	A2	1	5817	31	1138	0	5	13
	A3	2	6023	77	932	2	34	28
	A4	1	5697	1	1258	0	0	0
	A5	1	5308	28	1647	0	12	8
	A6	1	5913	50	1042	2	18	22
	A7	1	5929	37	1026	13	11	14
	A8	1	5899	11	1056	6	4	2
	A9	1	5811	1	1144	0	0	0
	A10	2	6169	148	786	6	56	60
	A11	1	5786	2	1169	0	0	1
