# Supplementary material for: Genomic comparisons confirm Giardia duodenalis sub-assemblage AII as a unique species
Source: Front Cell Infect Microbiol. 2022 Oct 17;12:1010244. doi: 10.3389/fcimb.2022.1010244 (PMC9618722; doi:10.3389/fcimb.2022.1010244)
Supplement: Supplementary file 6 [file Table_4.xlsx]

## Sheet: Table S4. Protein Annots
Transcript ID	GO Terms	KEGG Kos	KOG	eggNOG Annotation
AS175_g4433.t1	GO:0005575,GO:0005623,GO:0005886,GO:0016020,GO:0044464,GO:0071944	K13837	W	Inherit from euNOG: Sporozoite surface protein 2
ERR311185_g3134.t1		K12590	J	3' exoribonuclease family, domain 1
SRR3177738_g2806.t1			S	Inherit from euNOG: Sf-assemblin
SRR3177738_g4405.t1		K14297	U, Y	Nuclear protein 96
SRR3177738_g4485.t1			U	Inherit from KOG: Yip1 domain family member
SRR3177738_g78.t1		K10592	O	ubiquitin-protein ligase 1
SRR3177750_g4226.t1			O	Inherit from euNOG: chaperone protein DNAJ
SRR3177919_g3446.t1			S	Domain of unknown function (DUF947)
SRR3177990_g2224.t1			A	Utp13 specific WD40 associated domain
SRR3177738_g4018.t1		K03546	L	SMC domain protein
SRR3177738_g89.t1		K05919	C	desulfoferrodoxin ferrous iron-binding region
SRR3177751_g2839.t1		K03529	S	Viral A-type inclusion protein
SRR3177751_g558.t1		K03546	L	Involved in DNA double-strand break repair (DSBR). The Rad50 Mre11 complex possesses single-strand endonuclease activity and ATP-dependent double-strand-specific 3'-5' exonuclease activity. Rad50 provides an ATP-dependent control of Mre11 by unwinding and or repositioning DNA ends into the Mre11 active site (By similarity)
SRR3177753_g1112.t1			G	Major facilitator superfamily permease
SRR3177900_g4652.t1			S	Inherit from arCOG: phage infection protein
SRR3177919_g1334.t1		K03120	K	General factor that plays a role in the activation of archaeal genes transcribed by RNA polymerase. Binds specifically to the TATA box promoter element which lies close to the position of transcription initiation (By similarity)
SRR3177950_g2959.t1	GO:0005575,GO:0005576,GO:0016020	K03118	M	Inherit from arCOG: Cell surface protein
ERR311185_g1056.t1			T	Plexin repeat
ERR311185_g2046.t1	GO:0000902,GO:0003008,GO:0003674,GO:0005488,GO:0005515,GO:0005575,GO:0005622,GO:0005623,GO:0005737,GO:0005929,GO:0005930,GO:0007154,GO:0007267,GO:0007268,GO:0008150,GO:0009653,GO:0009987,GO:0016043,GO:0019226,GO:0023052,GO:0030030,GO:0031514,GO:0032501,GO:0032502,GO:0032838,GO:0032989,GO:0032990,GO:0035085,GO:0035637,GO:0042995,GO:0043226,GO:0043227,GO:0043229,GO:0043231,GO:0044422,GO:0044424,GO:…	K19750	Z	Cilium-specific protein required for cilia structures (By similarity)
ERR311185_g2135.t1	GO:0003674,GO:0005198,GO:0005201,GO:0005575,GO:0016490,GO:0031012		S	Chitin binding Peritrophin-A domain
ERR311185_g2468.t1			S	Inherit from euNOG: Conserved hypothetical protein
ERR311185_g2524.t1	GO:0000428,GO:0003674,GO:0003824,GO:0003899,GO:0005575,GO:0005622,GO:0005623,GO:0005634,GO:0005654,GO:0005666,GO:0006139,GO:0006351,GO:0006383,GO:0006725,GO:0006807,GO:0008150,GO:0008152,GO:0009058,GO:0009059,GO:0009987,GO:0010467,GO:0016070,GO:0016740,GO:0016772,GO:0016779,GO:0018130,GO:0019438,GO:0030880,GO:0031974,GO:0031981,GO:0032774,GO:0032991,GO:0034062,GO:0034641,GO:0034645,GO:0034654,GO:…	K03023	K	DNA-directed RNA polymerase III subunit RPC3-like
ERR311185_g2546.t1			U	ARM
ERR311185_g3136.t1		K00907	T	IG_like
ERR311185_g3714.t1	GO:0001666,GO:0003674,GO:0003676,GO:0003723,GO:0003743,GO:0005488,GO:0005575,GO:0005622,GO:0005623,GO:0005737,GO:0005829,GO:0005851,GO:0006412,GO:0006413,GO:0006950,GO:0008135,GO:0008150,GO:0008152,GO:0009058,GO:0009059,GO:0009628,GO:0009987,GO:0010467,GO:0019538,GO:0032991,GO:0033554,GO:0034645,GO:0036293,GO:0036294,GO:0042221,GO:0043170,GO:0043234,GO:0044237,GO:0044238,GO:0044249,GO:0044260,GO:…	K03241	J	eIF2B-gamma protein
ERR311185_g560.t1	GO:0006325,GO:0006338,GO:0006355,GO:0006996,GO:0008150,GO:0009889,GO:0009891,GO:0009893,GO:0009987,GO:0010468,GO:0010556,GO:0010557,GO:0010604,GO:0010628,GO:0016043,GO:0016568,GO:0019219,GO:0019222,GO:0031323,GO:0031325,GO:0031326,GO:0031328,GO:0040029,GO:0044699,GO:0044763,GO:0045815,GO:0045893,GO:0045935,GO:0048096,GO:0048518,GO:0048522,GO:0050789,GO:0050794,GO:0051171,GO:0051173,GO:0051252,GO:…		K	MIZ/SP-RING zinc finger
ERR311185_g66.t1			Z	IG
ERR311185_g994.t1	GO:0003674,GO:0003824,GO:0004016,GO:0005575,GO:0006139,GO:0006163,GO:0006164,GO:0006171,GO:0006725,GO:0006753,GO:0006793,GO:0006796,GO:0006807,GO:0007610,GO:0007622,GO:0007623,GO:0007626,GO:0008150,GO:0008152,GO:0009058,GO:0009117,GO:0009150,GO:0009152,GO:0009165,GO:0009187,GO:0009190,GO:0009259,GO:0009260,GO:0009975,GO:0009987,GO:0016020,GO:0016021,GO:0016829,GO:0016849,GO:0018130,GO:0019438,GO:…	K08043	C	CYCc
SRR3177738_g1870.t1			S	Inherit from euNOG: Conserved hypothetical protein
SRR3177738_g211.t1			S	RIB43A
SRR3177738_g252.t1			T	IG_like
SRR3177738_g258.t1	GO:0003674,GO:0003824,GO:0004163,GO:0006629,GO:0006720,GO:0008150,GO:0008152,GO:0008299,GO:0008610,GO:0009058,GO:0009987,GO:0016829,GO:0016830,GO:0016831,GO:0044237,GO:0044238,GO:0044249,GO:0044255,GO:0044710,GO:0071704,GO:1901576	K01597	H	GHMP kinases N terminal domain
SRR3177738_g2753.t1			Z	IG
SRR3177738_g3328.t1	GO:0000022,GO:0000226,GO:0000228,GO:0000278,GO:0001654,GO:0003674,GO:0003735,GO:0005198,GO:0005575,GO:0005622,GO:0005623,GO:0005634,GO:0005694,GO:0005730,GO:0005737,GO:0005829,GO:0005840,GO:0006412,GO:0006996,GO:0007010,GO:0007017,GO:0007049,GO:0007051,GO:0007052,GO:0007098,GO:0007154,GO:0007165,GO:0007166,GO:0007167,GO:0007169,GO:0007275,GO:0007423,GO:0008150,GO:0008152,GO:0008286,GO:0008361,GO:…	K02938	J	Ribosomal Proteins L2, C-terminal domain
SRR3177738_g348.t1			S	Inherit from euNOG: Conserved hypothetical protein
SRR3177738_g4172.t1	GO:0000075,GO:0000077,GO:0000226,GO:0000228,GO:0000278,GO:0000902,GO:0003674,GO:0003676,GO:0003677,GO:0003697,GO:0005488,GO:0005575,GO:0005622,GO:0005623,GO:0005634,GO:0005657,GO:0005662,GO:0005694,GO:0005856,GO:0005875,GO:0006139,GO:0006259,GO:0006260,GO:0006261,GO:0006725,GO:0006807,GO:0006950,GO:0006974,GO:0006996,GO:0007010,GO:0007017,GO:0007049,GO:0007051,GO:0007052,GO:0007093,GO:0007095,GO:…	K07466	L	Replication factor-A protein 1, N-terminal domain
SRR3177738_g946.t1	GO:0000902,GO:0000904,GO:0003674,GO:0005215,GO:0005338,GO:0005459,GO:0005575,GO:0005622,GO:0005623,GO:0005737,GO:0005783,GO:0005789,GO:0005975,GO:0006464,GO:0006486,GO:0006487,GO:0006810,GO:0006811,GO:0006820,GO:0006862,GO:0006928,GO:0006935,GO:0006950,GO:0007275,GO:0007399,GO:0007409,GO:0007411,GO:0008150,GO:0008152,GO:0008643,GO:0009058,GO:0009059,GO:0009100,GO:0009101,GO:0009605,GO:0009653,GO:…	K15275	G	UAA transporter family
SRR3177745_g4458.t1	GO:0003674,GO:0005198,GO:0005201,GO:0005575,GO:0016490,GO:0031012		S	Chitin binding Peritrophin-A domain
SRR3177750_g1777.t1
SRR3177750_g2055.t1			U	Grip
SRR3177751_g126.t1	GO:0003674,GO:0003735,GO:0005198,GO:0005575,GO:0005622,GO:0005623,GO:0005737,GO:0005829,GO:0005840,GO:0006412,GO:0006414,GO:0008150,GO:0008152,GO:0009058,GO:0009059,GO:0009987,GO:0010467,GO:0015934,GO:0019538,GO:0022625,GO:0022626,GO:0030529,GO:0032991,GO:0034645,GO:0043170,GO:0043226,GO:0043228,GO:0043229,GO:0043232,GO:0044237,GO:0044238,GO:0044249,GO:0044260,GO:0044267,GO:0044391,GO:0044422,GO:…	K02943	J	60s Acidic ribosomal protein
SRR3177751_g1260.t1		K10423	Z	Inherit from artNOG: CAP-Gly domain
SRR3177751_g1671.t1		K09562	O	Nucleotide exchange factor Fes1
SRR3177751_g2131.t1	GO:0007275,GO:0007399,GO:0008150,GO:0008152,GO:0009058,GO:0009987,GO:0016043,GO:0016226,GO:0022008,GO:0022607,GO:0030154,GO:0031163,GO:0032501,GO:0032502,GO:0044085,GO:0044699,GO:0044707,GO:0044763,GO:0048731,GO:0048856,GO:0048869,GO:0071840		Y	Component of the cytosolic iron-sulfur (Fe S) protein assembly machinery. Required for maturation of extramitochondrial Fe S proteins (By similarity)
SRR3177751_g263.t1		K11844	O	Zn-finger in ubiquitin-hydrolases and other protein
SRR3177751_g2982.t1	GO:0000902,GO:0003330,GO:0003331,GO:0003674,GO:0003824,GO:0004175,GO:0004252,GO:0005575,GO:0005622,GO:0005623,GO:0005737,GO:0005783,GO:0005811,GO:0006810,GO:0006996,GO:0007029,GO:0007030,GO:0007163,GO:0007275,GO:0007424,GO:0007517,GO:0008104,GO:0008150,GO:0008152,GO:0008233,GO:0008236,GO:0008360,GO:0009306,GO:0009653,GO:0009987,GO:0015031,GO:0016043,GO:0016203,GO:0016787,GO:0017171,GO:0022407,GO:…	K14007	U	Sec23/Sec24 zinc finger
SRR3177751_g3329.t1			S	Inherit from euNOG: Conserved hypothetical protein
SRR3177751_g3939.t1	GO:0006461,GO:0007021,GO:0008150,GO:0016043,GO:0022607,GO:0034622,GO:0043623,GO:0043933,GO:0044085,GO:0065003,GO:0070271,GO:0071822,GO:0071840,GO:0072668	K17292	O	Tubulin binding cofactor A
SRR3177751_g779.t1	GO:0000221,GO:0002165,GO:0003674,GO:0003824,GO:0005215,GO:0005575,GO:0005622,GO:0005623,GO:0005737,GO:0005773,GO:0005774,GO:0005886,GO:0006810,GO:0006811,GO:0006812,GO:0006818,GO:0007275,GO:0007556,GO:0007557,GO:0008150,GO:0008152,GO:0009791,GO:0009889,GO:0009987,GO:0015672,GO:0015988,GO:0015991,GO:0015992,GO:0016020,GO:0016469,GO:0016471,GO:0016787,GO:0016817,GO:0016820,GO:0019216,GO:0019222,GO:…	K02148	C	V-ATPase subunit C
SRR3177751_g8.t1	GO:0003674,GO:0005198,GO:0005201,GO:0005575,GO:0016490,GO:0031012		S	Chitin binding Peritrophin-A domain
SRR3177759_g4178.t1	GO:0000166,GO:0000226,GO:0001882,GO:0001883,GO:0003674,GO:0005198,GO:0005200,GO:0005488,GO:0005525,GO:0005575,GO:0005622,GO:0005623,GO:0005856,GO:0005874,GO:0006996,GO:0007010,GO:0007017,GO:0007049,GO:0007098,GO:0007275,GO:0007517,GO:0008150,GO:0009987,GO:0015630,GO:0016043,GO:0016203,GO:0017076,GO:0019001,GO:0022402,GO:0031023,GO:0032501,GO:0032502,GO:0032549,GO:0032550,GO:0032553,GO:0032555,GO:…	K07375	Z	Tubulin is the major constituent of microtubules. It binds two moles of GTP, one at an exchangeable site on the beta chain and one at a non-exchangeable site on the alpha chain (By similarity)
SRR3177900_g4553.t1	GO:0003674,GO:0005198,GO:0005201,GO:0005575,GO:0016490,GO:0031012		S	Chitin binding Peritrophin-A domain
SRR3177919_g3279.t1			T	IG_like
SRR3177919_g3775.t1	GO:0003674,GO:0005198,GO:0005201,GO:0005575,GO:0016490,GO:0031012		S	Chitin binding Peritrophin-A domain
SRR3177950_g1052.t1	GO:0000375,GO:0000377,GO:0000398,GO:0000902,GO:0000904,GO:0001071,GO:0003674,GO:0003700,GO:0005575,GO:0005622,GO:0005623,GO:0005634,GO:0005681,GO:0006139,GO:0006355,GO:0006396,GO:0006397,GO:0006725,GO:0006807,GO:0007275,GO:0007399,GO:0007517,GO:0008150,GO:0008152,GO:0008380,GO:0009653,GO:0009889,GO:0009987,GO:0010467,GO:0010468,GO:0010556,GO:0016043,GO:0016070,GO:0016071,GO:0016358,GO:0019219,GO:…		K	Protein of unknown function (DUF667)
SRR3178017_g4067.t1	GO:0000075,GO:0000166,GO:0000226,GO:0000235,GO:0000278,GO:0001882,GO:0001883,GO:0002376,GO:0003674,GO:0005198,GO:0005200,GO:0005488,GO:0005525,GO:0005575,GO:0005622,GO:0005623,GO:0005737,GO:0005813,GO:0005815,GO:0005818,GO:0005819,GO:0005856,GO:0005874,GO:0005876,GO:0005881,GO:0006955,GO:0006959,GO:0006996,GO:0007010,GO:0007017,GO:0007049,GO:0007051,GO:0007052,GO:0007088,GO:0007093,GO:0007094,GO:…	K07374	Z	Tubulin is the major constituent of microtubules. It binds two moles of GTP, one at an exchangeable site on the beta chain and one at a non-exchangeable site on the alpha chain (By similarity)
WB_g4555.t1			T	EGF_like
SRR3177738_g3450.t1			Z	heavy chain 9
SRR3177738_g4399.t1		K02896	J	Ribosomal protein L24e
SRR3177738_g869.t1			A	processing of precursor 4, ribonuclease P MRP subunit (S. cerevisiae)
SRR3177745_g182.t1			T	LRR
SRR3177950_g2985.t1		K09550	O	Prefoldin subunit
AS175_g318.t1			O	dnaJ domain-containing protein
DH_g1114.t1	GO:0008150,GO:0008152,GO:0009987,GO:0019538,GO:0043170,GO:0044237,GO:0044238,GO:0044260,GO:0044267,GO:0071704	K08282,K08884,K11916	T	serine- threonine protein kinase
DH_g2252.t1	GO:0005575,GO:0005576,GO:0005618,GO:0005623,GO:0030312,GO:0044464,GO:0071944	K01727	S	hyaluronate lyase
DH_g2502.t1			O	dnaJ domain-containing protein
DH_g2650.t1		K01768,K01769,K11959	T	Adenylate Guanylate cyclase
DH_g3413.t1	GO:0003674,GO:0003824,GO:0005575,GO:0005618,GO:0005622,GO:0005623,GO:0005737,GO:0005829,GO:0005886,GO:0007059,GO:0008150,GO:0008152,GO:0009987,GO:0016020,GO:0030312,GO:0044424,GO:0044444,GO:0044464,GO:0044699,GO:0044763,GO:0071944	K03529	D	Required for chromosome condensation and partitioning (By similarity)
DH_g3544.t1			S	Cell surface-anchored protein
ERR311185_g1734.t1	GO:0000287,GO:0003674,GO:0003824,GO:0004422,GO:0005488,GO:0005575,GO:0005622,GO:0005623,GO:0005737,GO:0005829,GO:0006139,GO:0006144,GO:0006163,GO:0006164,GO:0006166,GO:0006168,GO:0006177,GO:0006178,GO:0006188,GO:0006725,GO:0006753,GO:0006793,GO:0006796,GO:0006807,GO:0008150,GO:0008152,GO:0009058,GO:0009112,GO:0009113,GO:0009116,GO:0009117,GO:0009119,GO:0009123,GO:0009124,GO:0009126,GO:0009127,GO:…	K00760	F	Hypoxanthine phosphoribosyltransferase
ERR311185_g2906.t1		K00001,K00086,K00217,K19954	C	alcohol dehydrogenase
ERR311185_g4070.t1	GO:0005575,GO:0005618,GO:0005623,GO:0030312,GO:0044464,GO:0071944		S	Mediates binding to human platelets, possibly through a receptor-ligand interaction. Probably associated with virulence in endovascular infection (By similarity)
ERR311185_g4348.t1			S	Leucine rich repeat protein
ERR311185_g4419.t1		K03646,K03832	M	TonB family
SRR3177738_g11.t1	GO:0005575,GO:0005618,GO:0005623,GO:0030312,GO:0044464,GO:0071944		S	Mediates binding to human platelets, possibly through a receptor-ligand interaction. Probably associated with virulence in endovascular infection (By similarity)
SRR3177738_g1266.t1		K00988	F	ATP adenylyltransferase
SRR3177738_g2003.t1	GO:0003674,GO:0003824,GO:0005575,GO:0005618,GO:0005622,GO:0005623,GO:0005737,GO:0005829,GO:0005886,GO:0007059,GO:0008150,GO:0008152,GO:0009987,GO:0016020,GO:0030312,GO:0044424,GO:0044444,GO:0044464,GO:0044699,GO:0044763,GO:0071944	K03529	D	Required for chromosome condensation and partitioning (By similarity)
SRR3177738_g2487.t1		K07400	O	Nitrogen-fixing NifU domain protein
SRR3177738_g2736.t1	GO:0003674,GO:0003824,GO:0006629,GO:0006694,GO:0008150,GO:0008152,GO:0008202,GO:0008610,GO:0009058,GO:0016491,GO:0016614,GO:0016616,GO:0044238,GO:0044710,GO:0045552,GO:0055114,GO:0071704,GO:1901360,GO:1901362,GO:1901576	K00091	M	Hopanoid-associated sugar epimerase
SRR3177738_g3660.t1			S	Thioredoxin family
SRR3177738_g4229.t1	GO:0005575,GO:0005618,GO:0005623,GO:0030312,GO:0044464,GO:0071944		S	Mediates binding to human platelets, possibly through a receptor-ligand interaction. Probably associated with virulence in endovascular infection (By similarity)
SRR3177738_g500.t1			S	Nitroreductase family
SRR3177740_g3616.t1			O	dnaJ domain-containing protein
SRR3177741_g3621.t1	GO:0005575,GO:0005622,GO:0005623,GO:0005737,GO:0044424,GO:0044464	K03497	D	Response regulator receiver domain
SRR3177742_g4603.t1			M	Scp-like extracellular
SRR3177745_g4229.t1	GO:0003674,GO:0003824,GO:0005575,GO:0005622,GO:0005623,GO:0005737,GO:0006139,GO:0006396,GO:0006399,GO:0006400,GO:0006725,GO:0006807,GO:0008033,GO:0008150,GO:0008152,GO:0008479,GO:0009451,GO:0009987,GO:0010467,GO:0016070,GO:0016740,GO:0016757,GO:0016763,GO:0034470,GO:0034641,GO:0034660,GO:0043170,GO:0043412,GO:0044237,GO:0044238,GO:0044260,GO:0044424,GO:0044464,GO:0046483,GO:0071704,GO:0090304,GO:…	K00773	J	Exchanges the guanine residue with 7-aminomethyl-7- deazaguanine in tRNAs with GU(N) anticodons (tRNA-Asp, -Asn, -His and -Tyr). After this exchange, a cyclopentendiol moiety is attached to the 7-aminomethyl group of 7-deazaguanine, resulting in the hypermodified nucleoside queuosine (Q) (7-(((4,5-cis- dihydroxy-2-cyclopenten-1-yl)amino)methyl)-7-deazaguanosine) (By similarity)
SRR3177745_g4567.t1		K01317	S	FecR protein
SRR3177745_g4606.t1		K00661	S	Bacterial transferase hexapeptide repeat protein
SRR3177750_g1016.t1	GO:0005575,GO:0005618,GO:0005623,GO:0030312,GO:0044464,GO:0071944		S	Mediates binding to human platelets, possibly through a receptor-ligand interaction. Probably associated with virulence in endovascular infection (By similarity)
SRR3177751_g1104.t1	GO:0005575,GO:0005576,GO:0005618,GO:0005623,GO:0030312,GO:0044464,GO:0071944	K01727	S	hyaluronate lyase
SRR3177751_g1288.t1		K12472	S	BRCT domain protein
SRR3177751_g2623.t1		K01006,K01007	G	pyruvate phosphate dikinase (EC 2.7.9.1)
SRR3177751_g3748.t1			D	domain-containing protein
SRR3177751_g4334.t1			S	chromosome segregation ATPase-like protein
SRR3177752_g3913.t1	GO:0003674,GO:0003824,GO:0004365,GO:0005575,GO:0005622,GO:0005623,GO:0005737,GO:0005829,GO:0005975,GO:0005996,GO:0006006,GO:0006007,GO:0006091,GO:0006096,GO:0008150,GO:0008152,GO:0009056,GO:0009987,GO:0016020,GO:0016052,GO:0016491,GO:0016620,GO:0016903,GO:0019318,GO:0019320,GO:0044237,GO:0044238,GO:0044424,GO:0044444,GO:0044464,GO:0044710,GO:0044723,GO:0044724,GO:0046365,GO:0055114,GO:0071704,GO:…	K00134	G	Glyceraldehyde-3-phosphate dehydrogenase, type I
SRR3177753_g3583.t1			O	dnaJ domain-containing protein
SRR3177753_g4496.t1	GO:0003674,GO:0005215,GO:0006810,GO:0006811,GO:0006820,GO:0008150,GO:0008493,GO:0009636,GO:0015711,GO:0015850,GO:0015893,GO:0015904,GO:0019534,GO:0042221,GO:0042493,GO:0042891,GO:0042895,GO:0044699,GO:0044765,GO:0046677,GO:0050896,GO:0051179,GO:0051234,GO:0071702,GO:0090484,GO:1901998	K08151,K08153,K08161	G	resistance protein
SRR3177753_g4612.t1			S	Pfam:DUF369
SRR3177803_g4625.t1			C	aldo keto reductase
SRR3177803_g4671.t1			L	Helicase
SRR3177805_g1293.t1			S	repeat protein
SRR3177900_g4536.t1			S	Putative viral replication protein
SRR3177919_g1988.t1		K07124	S	Dehydrogenase
SRR3177919_g2729.t1		K17103	I	CDP-alcohol phosphatidyltransferase
SRR3177919_g2942.t1		K00001,K00086,K00217,K19954	C	alcohol dehydrogenase
SRR3177919_g394.t1	GO:0005575,GO:0005623,GO:0005886,GO:0016020,GO:0044464,GO:0071944		O	peptidase m16 domain-containing protein
SRR3177919_g4113.t1	GO:0005575,GO:0005618,GO:0005623,GO:0030312,GO:0044464,GO:0071944	K14194	M	Serine-aspartate repeat-containing protein
SRR3177919_g4667.t1		K06889	S	hydrolase
SRR3177919_g990.t1		K12472	S	BRCT domain protein
SRR3177932_g1366.t1	GO:0005575,GO:0005623,GO:0005886,GO:0016020,GO:0044464,GO:0071944	K08738	C	cytochrome c
SRR3177990_g1678.t1			S	MJ0042 family finger-like protein
SRR3177990_g2321.t1	GO:0005575,GO:0005618,GO:0005623,GO:0030312,GO:0044464,GO:0071944		S	Mediates binding to human platelets, possibly through a receptor-ligand interaction. Probably associated with virulence in endovascular infection (By similarity)
SRR3177990_g4591.t1		K01317	S	FecR protein
WB_g4575.t1			S	Large Ala Glu-rich protein
AS175_g1062.t1		K20032	S	ankyrin repeat domain
AS175_g1070.t1	GO:0000003,GO:0000022,GO:0000184,GO:0000226,GO:0000278,GO:0000956,GO:0002119,GO:0002164,GO:0002181,GO:0003674,GO:0003735,GO:0005198,GO:0005575,GO:0005576,GO:0005622,GO:0005623,GO:0005634,GO:0005730,GO:0005737,GO:0005773,GO:0005774,GO:0005829,GO:0005840,GO:0005886,GO:0005911,GO:0006139,GO:0006401,GO:0006402,GO:0006412,GO:0006413,GO:0006414,GO:0006415,GO:0006605,GO:0006612,GO:0006613,GO:0006614,GO:…	K02880	J	60s ribosomal protein
AS175_g1082.t1	GO:0005575,GO:0005622,GO:0005623,GO:0005634,GO:0006950,GO:0006952,GO:0006954,GO:0008150,GO:0009611,GO:0043226,GO:0043227,GO:0043229,GO:0043231,GO:0044424,GO:0044464,GO:0050896	K08867,K14242	T	mitogen-activated protein kinase kinase kinase
AS175_g1089.t1		K07304	O	methionine sulfoxide reductase
AS175_g1106.t1			M	Zinc finger, DHHC-type containing
AS175_g1107.t1			S	FU
AS175_g1131.t1	GO:0001558,GO:0003674,GO:0003824,GO:0005488,GO:0005575,GO:0005576,GO:0005622,GO:0005623,GO:0006508,GO:0008150,GO:0008152,GO:0008233,GO:0008237,GO:0008270,GO:0016787,GO:0019538,GO:0040008,GO:0043167,GO:0043169,GO:0043170,GO:0044238,GO:0044464,GO:0046872,GO:0046914,GO:0050789,GO:0050794,GO:0051128,GO:0065007,GO:0070011,GO:0071704	K07762,K08647	O	whole genome shotgun sequence
AS175_g1204.t1			S	regulation of RNA biosynthetic process
AS175_g121.t1	GO:0001558,GO:0003674,GO:0003824,GO:0005488,GO:0005575,GO:0005576,GO:0005622,GO:0005623,GO:0006508,GO:0008150,GO:0008152,GO:0008233,GO:0008237,GO:0008270,GO:0016787,GO:0019538,GO:0040008,GO:0043167,GO:0043169,GO:0043170,GO:0044238,GO:0044464,GO:0046872,GO:0046914,GO:0050789,GO:0050794,GO:0051128,GO:0065007,GO:0070011,GO:0071704	K07762,K08647	O	whole genome shotgun sequence
AS175_g1214.t1		K05668	Q	ATP-binding cassette, sub-family C (CFTR MRP), member
AS175_g1215.t1			S	Flavodoxin-like fold
AS175_g1223.t1		K05641	Q	ATP-binding cassette sub-family A ABC1 member
AS175_g1255.t1		K15503	B, K	ankyrin repeat, family A (RFXANK-like), 2
AS175_g1256.t1		K10645	T	Neurofibromin 1
AS175_g1260.t1		K06694,K20032	O	Ankyrin Repeat Protein
AS175_g1302.t1			S	regulation of RNA biosynthetic process
AS175_g1344.t1	GO:0003674,GO:0003824,GO:0004672,GO:0004674,GO:0005488,GO:0005515,GO:0005575,GO:0005622,GO:0005623,GO:0005856,GO:0005875,GO:0006464,GO:0006468,GO:0006793,GO:0006796,GO:0007017,GO:0008017,GO:0008092,GO:0008150,GO:0008152,GO:0009987,GO:0015630,GO:0015631,GO:0016301,GO:0016310,GO:0016740,GO:0016772,GO:0016773,GO:0019538,GO:0032991,GO:0036211,GO:0043170,GO:0043226,GO:0043228,GO:0043229,GO:0043232,GO:…	K08805,K13412,K15503	B, K	ankyrin repeat, family A (RFXANK-like), 2
AS175_g14.t1	GO:0000003,GO:0000165,GO:0000166,GO:0000287,GO:0000902,GO:0000988,GO:0000989,GO:0001750,GO:0001882,GO:0001883,GO:0001894,GO:0001895,GO:0001917,GO:0003674,GO:0003712,GO:0003713,GO:0003824,GO:0004672,GO:0004674,GO:0004702,GO:0004707,GO:0004871,GO:0005057,GO:0005488,GO:0005524,GO:0005575,GO:0005622,GO:0005623,GO:0005634,GO:0005737,GO:0005813,GO:0005815,GO:0005819,GO:0005829,GO:0005856,GO:0005929,GO:…	K02206,K08828,K08829,K12765	T	Male germ cell-associated kinase
AS175_g1508.t1	GO:0000902,GO:0003008,GO:0005575,GO:0005622,GO:0005623,GO:0005737,GO:0005815,GO:0005856,GO:0005929,GO:0005930,GO:0005932,GO:0006810,GO:0006928,GO:0006950,GO:0006970,GO:0006972,GO:0006979,GO:0006996,GO:0007017,GO:0007018,GO:0007275,GO:0007568,GO:0007600,GO:0007605,GO:0008150,GO:0008340,GO:0009266,GO:0009408,GO:0009628,GO:0009653,GO:0009987,GO:0010259,GO:0010927,GO:0010970,GO:0015630,GO:0016020,GO:…	K19672	S	intraflagellar transport 140 homolog (Chlamydomonas)
AS175_g1515.t1	GO:0001558,GO:0003674,GO:0003824,GO:0005488,GO:0005575,GO:0005576,GO:0005622,GO:0005623,GO:0006508,GO:0008150,GO:0008152,GO:0008233,GO:0008237,GO:0008270,GO:0016787,GO:0019538,GO:0040008,GO:0043167,GO:0043169,GO:0043170,GO:0044238,GO:0044464,GO:0046872,GO:0046914,GO:0050789,GO:0050794,GO:0051128,GO:0065007,GO:0070011,GO:0071704	K07762,K08647	O	whole genome shotgun sequence
AS175_g1516.t1			S	regulation of RNA biosynthetic process
AS175_g1555.t1	GO:0000003,GO:0000070,GO:0000075,GO:0000077,GO:0000086,GO:0000166,GO:0000226,GO:0000228,GO:0000278,GO:0000280,GO:0000287,GO:0000775,GO:0000776,GO:0000777,GO:0000779,GO:0000793,GO:0000794,GO:0000819,GO:0000910,GO:0000922,GO:0001701,GO:0001824,GO:0001882,GO:0001883,GO:0001932,GO:0001934,GO:0002009,GO:0003006,GO:0003674,GO:0003824,GO:0004672,GO:0004674,GO:0004871,GO:0005488,GO:0005515,GO:0005524,GO:…	K05661,K08857,K15503	T	NIMA-related kinase
AS175_g1592.t1	GO:0005575,GO:0005623,GO:0005886,GO:0016020,GO:0044464,GO:0071944		S	VSP with INR
AS175_g1614.t1			M	Ankyrin Repeat Protein
AS175_g1647.t1	GO:0005575,GO:0005623,GO:0005886,GO:0016020,GO:0044464,GO:0071944		S	VSP with INR
AS175_g1671.t1	GO:0000003,GO:0000166,GO:0000909,GO:0001882,GO:0001883,GO:0003006,GO:0003674,GO:0003824,GO:0004672,GO:0004674,GO:0005488,GO:0005524,GO:0005575,GO:0005622,GO:0005623,GO:0005634,GO:0005737,GO:0005829,GO:0006464,GO:0006468,GO:0006725,GO:0006793,GO:0006796,GO:0007049,GO:0007154,GO:0007165,GO:0007275,GO:0008150,GO:0008152,GO:0009058,GO:0009314,GO:0009403,GO:0009404,GO:0009416,GO:0009628,GO:0009653,GO:…	K04371,K08818,K12765	T	Male germ cell-associated kinase
AS175_g1682.t1	GO:0000082,GO:0000278,GO:0003674,GO:0003824,GO:0004672,GO:0005575,GO:0005622,GO:0005623,GO:0005634,GO:0005737,GO:0005886,GO:0006464,GO:0006468,GO:0006793,GO:0006796,GO:0006810,GO:0006873,GO:0007049,GO:0008150,GO:0008152,GO:0008361,GO:0009987,GO:0015846,GO:0016020,GO:0016043,GO:0016301,GO:0016310,GO:0016740,GO:0016772,GO:0016773,GO:0019538,GO:0019725,GO:0022402,GO:0022403,GO:0032535,GO:0036211,GO:…	K08286,K15503	B, K	ankyrin repeat, family A (RFXANK-like), 2
AS175_g1683.t1	GO:0000082,GO:0000278,GO:0003674,GO:0003824,GO:0004672,GO:0005575,GO:0005622,GO:0005623,GO:0005634,GO:0005737,GO:0005886,GO:0006464,GO:0006468,GO:0006793,GO:0006796,GO:0006810,GO:0006873,GO:0007049,GO:0008150,GO:0008152,GO:0008361,GO:0009987,GO:0015846,GO:0016020,GO:0016043,GO:0016301,GO:0016310,GO:0016740,GO:0016772,GO:0016773,GO:0019538,GO:0019725,GO:0022402,GO:0022403,GO:0032535,GO:0036211,GO:…	K08286,K15503	B, K	ankyrin repeat, family A (RFXANK-like), 2
AS175_g1715.t1	GO:0000003,GO:0000746,GO:0000747,GO:0003674,GO:0003824,GO:0005575,GO:0005576,GO:0005615,GO:0005623,GO:0005886,GO:0007275,GO:0007568,GO:0008150,GO:0008152,GO:0008233,GO:0008234,GO:0008340,GO:0009897,GO:0009986,GO:0009987,GO:0010259,GO:0016020,GO:0016787,GO:0019953,GO:0032501,GO:0032502,GO:0044421,GO:0044425,GO:0044459,GO:0044464,GO:0044699,GO:0044707,GO:0044764,GO:0044767,GO:0051704,GO:0070011,GO:…	K01365	O	cathepsin
AS175_g1735.t1	GO:0001558,GO:0003674,GO:0003824,GO:0005488,GO:0005575,GO:0005576,GO:0005622,GO:0005623,GO:0006508,GO:0008150,GO:0008152,GO:0008233,GO:0008237,GO:0008270,GO:0016787,GO:0019538,GO:0040008,GO:0043167,GO:0043169,GO:0043170,GO:0044238,GO:0044464,GO:0046872,GO:0046914,GO:0050789,GO:0050794,GO:0051128,GO:0065007,GO:0070011,GO:0071704	K07762,K08647	O	whole genome shotgun sequence
AS175_g1736.t1	GO:0001558,GO:0003674,GO:0003824,GO:0005488,GO:0005575,GO:0005576,GO:0005622,GO:0005623,GO:0006508,GO:0008150,GO:0008152,GO:0008233,GO:0008237,GO:0008270,GO:0016787,GO:0019538,GO:0040008,GO:0043167,GO:0043169,GO:0043170,GO:0044238,GO:0044464,GO:0046872,GO:0046914,GO:0050789,GO:0050794,GO:0051128,GO:0065007,GO:0070011,GO:0071704	K07762,K08647	O	whole genome shotgun sequence
AS175_g1788.t1	GO:0005575,GO:0005623,GO:0005886,GO:0016020,GO:0044464,GO:0071944		S	VSP with INR
AS175_g1792.t1	GO:0005575,GO:0005622,GO:0005623,GO:0005634,GO:0005694,GO:0005730,GO:0006950,GO:0008150,GO:0009266,GO:0009408,GO:0009628,GO:0010286,GO:0010369,GO:0031974,GO:0031981,GO:0043226,GO:0043227,GO:0043228,GO:0043229,GO:0043231,GO:0043232,GO:0043233,GO:0044422,GO:0044424,GO:0044427,GO:0044428,GO:0044446,GO:0044464,GO:0050896,GO:0070013		S	atp gtp binding protein
AS175_g1865.t1	GO:0005575,GO:0005623,GO:0005886,GO:0016020,GO:0044464,GO:0071944		S	VSP with INR
AS175_g187.t1	GO:0005575,GO:0005623,GO:0005886,GO:0016020,GO:0044464,GO:0071944		S	VSP with INR
AS175_g1883.t1	GO:0000082,GO:0000278,GO:0003674,GO:0003824,GO:0004672,GO:0005575,GO:0005622,GO:0005623,GO:0005634,GO:0005737,GO:0005886,GO:0006464,GO:0006468,GO:0006793,GO:0006796,GO:0006810,GO:0006873,GO:0007049,GO:0008150,GO:0008152,GO:0008361,GO:0009987,GO:0015846,GO:0016020,GO:0016043,GO:0016301,GO:0016310,GO:0016740,GO:0016772,GO:0016773,GO:0019538,GO:0019725,GO:0022402,GO:0022403,GO:0032535,GO:0036211,GO:…	K08286,K15503	B, K	ankyrin repeat, family A (RFXANK-like), 2
AS175_g1885.t1	GO:0005575,GO:0005623,GO:0005886,GO:0016020,GO:0044464,GO:0071944		S	VSP with INR
AS175_g1951.t1	GO:0003674,GO:0003824,GO:0004067,GO:0006082,GO:0006520,GO:0006528,GO:0006807,GO:0008150,GO:0008152,GO:0009066,GO:0009987,GO:0016787,GO:0016810,GO:0016811,GO:0019752,GO:0034641,GO:0043436,GO:0043603,GO:0044237,GO:0044238,GO:0044281,GO:0044710,GO:0071704,GO:1901564,GO:1901605	K01424,K13278	E	L-asparaginase
AS175_g2037.t1	GO:0005575,GO:0005623,GO:0005886,GO:0016020,GO:0044464,GO:0071944		S	VSP with INR
AS175_g2038.t1		K01359	O	proprotein convertase subtilisin kexin type
AS175_g2081.t1		K01359	O	proprotein convertase subtilisin kexin type
AS175_g2082.t1		K01359	O	proprotein convertase subtilisin kexin type
AS175_g2083.t1		K01359	O	proprotein convertase subtilisin kexin type
AS175_g2230.t1	GO:0001510,GO:0003674,GO:0003824,GO:0004809,GO:0005575,GO:0005622,GO:0005623,GO:0005634,GO:0005635,GO:0005637,GO:0005737,GO:0005739,GO:0006139,GO:0006396,GO:0006399,GO:0006400,GO:0006725,GO:0006807,GO:0008033,GO:0008150,GO:0008152,GO:0008168,GO:0008170,GO:0008173,GO:0008175,GO:0008757,GO:0009451,GO:0009536,GO:0009987,GO:0010467,GO:0012505,GO:0016020,GO:0016070,GO:0016423,GO:0016740,GO:0016741,GO:…	K00555	J	tRNA methyltransferase
AS175_g2249.t1			M	Ankyrin Repeat Protein
AS175_g2270.t1			U	Fraser syndrome 1
AS175_g2300.t1	GO:0005575,GO:0005576,GO:0005615,GO:0008150,GO:0016020,GO:0044421,GO:0048519,GO:0050789,GO:0050793,GO:0051093,GO:0065007	K13975	T	protein kinase kinase kinase
AS175_g2301.t1			S	basal body component
AS175_g2353.t1		K15503	B, K	ankyrin repeat, family A (RFXANK-like), 2
AS175_g2362.t1	GO:0005575,GO:0005623,GO:0005886,GO:0016020,GO:0044464,GO:0071944		S	VSP with INR
AS175_g2468.t1		K00870,K04427	T	protein kinase kinase kinase
AS175_g2482.t1	GO:0005575,GO:0005623,GO:0005886,GO:0016020,GO:0044464,GO:0071944		S	VSP with INR
AS175_g2507.t1			T	PHOsphatase
AS175_g2541.t1	GO:0005575,GO:0005623,GO:0005886,GO:0016020,GO:0044464,GO:0071944		S	VSP with INR
AS175_g2598.t1	GO:0005575,GO:0005623,GO:0005886,GO:0016020,GO:0044464,GO:0071944		S	VSP with INR
AS175_g2721.t1			T	p21 protein (Cdc42 Rac)-activated kinase
AS175_g2740.t1			S	AHNAK nucleoprotein
AS175_g2746.t1			T	Ribosomal protein S6
AS175_g2747.t1			S	regulation of RNA biosynthetic process
AS175_g286.t1		K12472	S	Viral A-type inclusion protein
AS175_g2875.t1			Q	ATP-binding cassette sub-family A ABC1 member
AS175_g2907.t1
AS175_g2980.t1	GO:0001558,GO:0003674,GO:0003824,GO:0005488,GO:0005575,GO:0005576,GO:0005622,GO:0005623,GO:0006508,GO:0008150,GO:0008152,GO:0008233,GO:0008237,GO:0008270,GO:0016787,GO:0019538,GO:0040008,GO:0043167,GO:0043169,GO:0043170,GO:0044238,GO:0044464,GO:0046872,GO:0046914,GO:0050789,GO:0050794,GO:0051128,GO:0065007,GO:0070011,GO:0071704	K07762,K08647	O	whole genome shotgun sequence
AS175_g30.t1	GO:0000003,GO:0000166,GO:0000909,GO:0001882,GO:0001883,GO:0003006,GO:0003674,GO:0003824,GO:0004672,GO:0004674,GO:0005488,GO:0005524,GO:0005575,GO:0005622,GO:0005623,GO:0005634,GO:0005737,GO:0005829,GO:0006464,GO:0006468,GO:0006725,GO:0006793,GO:0006796,GO:0007049,GO:0007154,GO:0007165,GO:0007275,GO:0008150,GO:0008152,GO:0009058,GO:0009314,GO:0009403,GO:0009404,GO:0009416,GO:0009628,GO:0009653,GO:…	K04371,K08818,K12765	T	Male germ cell-associated kinase
AS175_g3047.t1	GO:0000272,GO:0003674,GO:0003824,GO:0004133,GO:0004134,GO:0004135,GO:0004553,GO:0004558,GO:0005575,GO:0005576,GO:0005615,GO:0005622,GO:0005623,GO:0005634,GO:0005737,GO:0005739,GO:0005975,GO:0005976,GO:0005977,GO:0005980,GO:0006073,GO:0006091,GO:0006112,GO:0007275,GO:0008150,GO:0008152,GO:0009056,GO:0009057,GO:0009251,GO:0009987,GO:0015926,GO:0015980,GO:0016052,GO:0016740,GO:0016757,GO:0016758,GO:…	K01196	G	Glycogen debranching enzyme
AS175_g3098.t1			E	Ankyrin Repeat
AS175_g3118.t1			M	Ankyrin Repeat Protein
AS175_g3119.t1	GO:0002376,GO:0003674,GO:0003824,GO:0004672,GO:0004674,GO:0004702,GO:0004704,GO:0004871,GO:0005057,GO:0005575,GO:0005622,GO:0005623,GO:0005737,GO:0006464,GO:0006468,GO:0006793,GO:0006796,GO:0006955,GO:0007154,GO:0007165,GO:0007243,GO:0007249,GO:0008150,GO:0008152,GO:0009987,GO:0016301,GO:0016310,GO:0016740,GO:0016772,GO:0016773,GO:0019538,GO:0023014,GO:0023052,GO:0035556,GO:0036211,GO:0038061,GO:…	K04466	T	mitogen-activated protein kinase kinase kinase
AS175_g3120.t1	GO:0000003,GO:0001510,GO:0003674,GO:0003824,GO:0004483,GO:0005575,GO:0005622,GO:0005623,GO:0005634,GO:0005737,GO:0006139,GO:0006370,GO:0006396,GO:0006397,GO:0006725,GO:0006807,GO:0008150,GO:0008152,GO:0008168,GO:0008171,GO:0008173,GO:0008174,GO:0008757,GO:0009451,GO:0009452,GO:0009987,GO:0010467,GO:0016070,GO:0016071,GO:0016556,GO:0016740,GO:0016741,GO:0032259,GO:0034641,GO:0036260,GO:0043170,GO:…	K14589,K18081	J	FtsJ methyltransferase domain containing 2
AS175_g3139.t1	GO:0005575,GO:0005623,GO:0005886,GO:0016020,GO:0044464,GO:0071944		S	VSP with INR
AS175_g319.t1			M	Ankyrin Repeat Protein
AS175_g3333.t1			T	Ribosomal protein S6
AS175_g3374.t1	GO:0000003,GO:0000132,GO:0000226,GO:0000278,GO:0003674,GO:0005488,GO:0005515,GO:0005575,GO:0005622,GO:0005623,GO:0005737,GO:0005938,GO:0006996,GO:0007010,GO:0007017,GO:0007049,GO:0007097,GO:0007163,GO:0007275,GO:0007338,GO:0008104,GO:0008150,GO:0009566,GO:0009790,GO:0009792,GO:0009987,GO:0016043,GO:0019953,GO:0022402,GO:0022414,GO:0030010,GO:0031503,GO:0032501,GO:0032502,GO:0033036,GO:0035046,GO:…	K00698,K18932	M	zinc finger, DHHC-type containing 16
AS175_g3441.t1	GO:0000003,GO:0002064,GO:0002065,GO:0002066,GO:0002067,GO:0002068,GO:0002069,GO:0002070,GO:0002071,GO:0003674,GO:0003824,GO:0003841,GO:0004366,GO:0005575,GO:0005622,GO:0005623,GO:0005737,GO:0005783,GO:0005789,GO:0005886,GO:0006066,GO:0006082,GO:0006576,GO:0006629,GO:0006631,GO:0006637,GO:0006638,GO:0006639,GO:0006641,GO:0006644,GO:0006650,GO:0006651,GO:0006654,GO:0006656,GO:0006732,GO:0006793,GO:…	K13506	I	1-acylglycerol-3-phosphate O-acyltransferase 6 (lysophosphatidic acid acyltransferase, zeta)
AS175_g3467.t1		K06653	E	Ankyrin Repeat
AS175_g3480.t1
AS175_g3481.t1		K01359	O	proprotein convertase subtilisin kexin type
AS175_g3539.t1			T	Ribosomal protein S6
AS175_g3540.t1			T	Ribosomal protein S6
AS175_g3541.t1			T	Ribosomal protein S6
AS175_g3549.t1	GO:0000003,GO:0000022,GO:0000028,GO:0000184,GO:0000226,GO:0000278,GO:0000462,GO:0000956,GO:0002119,GO:0002164,GO:0002181,GO:0002376,GO:0003674,GO:0003735,GO:0005198,GO:0005575,GO:0005622,GO:0005623,GO:0005634,GO:0005730,GO:0005737,GO:0005829,GO:0005840,GO:0005886,GO:0005911,GO:0006139,GO:0006364,GO:0006396,GO:0006401,GO:0006402,GO:0006412,GO:0006413,GO:0006414,GO:0006415,GO:0006605,GO:0006612,GO:…	K02991	J	40s ribosomal protein s6
AS175_g3578.t1	GO:0000054,GO:0003674,GO:0003676,GO:0003723,GO:0005488,GO:0005575,GO:0005622,GO:0005623,GO:0005634,GO:0005654,GO:0005730,GO:0005737,GO:0005819,GO:0005856,GO:0006139,GO:0006364,GO:0006396,GO:0006725,GO:0006807,GO:0006810,GO:0006913,GO:0008150,GO:0008152,GO:0009987,GO:0010467,GO:0015630,GO:0016070,GO:0016072,GO:0016482,GO:0022613,GO:0030529,GO:0030684,GO:0030687,GO:0031974,GO:0031981,GO:0032991,GO:…	K14574	J	Ribosome maturation protein
AS175_g3583.t1			S	regulation of RNA biosynthetic process
AS175_g359.t1	GO:0001558,GO:0003674,GO:0003824,GO:0005488,GO:0005575,GO:0005576,GO:0005622,GO:0005623,GO:0006508,GO:0008150,GO:0008152,GO:0008233,GO:0008237,GO:0008270,GO:0016787,GO:0019538,GO:0040008,GO:0043167,GO:0043169,GO:0043170,GO:0044238,GO:0044464,GO:0046872,GO:0046914,GO:0050789,GO:0050794,GO:0051128,GO:0065007,GO:0070011,GO:0071704	K07762,K08647	O	whole genome shotgun sequence
AS175_g3712.t1			M	Ankyrin Repeat Protein
AS175_g3753.t1		K09257	E	Ankyrin Repeat
AS175_g3754.t1			T	protein kinase kinase kinase
AS175_g3791.t1	GO:0005575,GO:0005623,GO:0005886,GO:0016020,GO:0044464,GO:0071944		S	VSP with INR
AS175_g3795.t1	GO:0000003,GO:0000070,GO:0000075,GO:0000077,GO:0000086,GO:0000166,GO:0000226,GO:0000228,GO:0000278,GO:0000280,GO:0000287,GO:0000775,GO:0000776,GO:0000777,GO:0000779,GO:0000793,GO:0000794,GO:0000819,GO:0000910,GO:0000922,GO:0001701,GO:0001824,GO:0001882,GO:0001883,GO:0001932,GO:0001934,GO:0002009,GO:0003006,GO:0003674,GO:0003824,GO:0004672,GO:0004674,GO:0004871,GO:0005488,GO:0005515,GO:0005524,GO:…	K05661,K08857,K15503	T	NIMA-related kinase
AS175_g3824.t1	GO:0001558,GO:0003674,GO:0003824,GO:0005488,GO:0005575,GO:0005576,GO:0005622,GO:0005623,GO:0006508,GO:0008150,GO:0008152,GO:0008233,GO:0008237,GO:0008270,GO:0016787,GO:0019538,GO:0040008,GO:0043167,GO:0043169,GO:0043170,GO:0044238,GO:0044464,GO:0046872,GO:0046914,GO:0050789,GO:0050794,GO:0051128,GO:0065007,GO:0070011,GO:0071704	K07762,K08647	O	whole genome shotgun sequence
AS175_g3870.t1	GO:0005575,GO:0005623,GO:0005886,GO:0016020,GO:0044464,GO:0071944		S	VSP with INR
AS175_g3899.t1	GO:0000302,GO:0000988,GO:0000989,GO:0001947,GO:0002009,GO:0002119,GO:0002164,GO:0003007,GO:0003008,GO:0003013,GO:0003015,GO:0003143,GO:0003674,GO:0003676,GO:0003677,GO:0003682,GO:0003684,GO:0003712,GO:0003713,GO:0003714,GO:0003824,GO:0003906,GO:0004518,GO:0004519,GO:0004520,GO:0004521,GO:0004523,GO:0004527,GO:0004528,GO:0004529,GO:0004536,GO:0004540,GO:0004844,GO:0005488,GO:0005515,GO:0005575,GO:…	K01142,K10771	L	Dna-(Apurinic or apyrimidinic site)
AS175_g394.t1		K18626
AS175_g3943.t1			M	Ankyrin Repeat Protein
AS175_g4042.t1			M	Ankyrin Repeat Protein
AS175_g4043.t1		K00870,K04427	T	protein kinase kinase kinase
AS175_g4126.t1	GO:0000003,GO:0000902,GO:0002119,GO:0002164,GO:0003674,GO:0005215,GO:0005575,GO:0005622,GO:0005623,GO:0005737,GO:0005815,GO:0005856,GO:0005929,GO:0005930,GO:0005932,GO:0006461,GO:0006810,GO:0006928,GO:0006935,GO:0006950,GO:0006970,GO:0006972,GO:0006996,GO:0007017,GO:0007018,GO:0007275,GO:0008104,GO:0008150,GO:0009605,GO:0009628,GO:0009653,GO:0009791,GO:0009987,GO:0010927,GO:0010970,GO:0015630,GO:…	K19680	S	TNF receptor-associated factor 3 interacting protein 1
AS175_g4139.t1	GO:0000003,GO:0000166,GO:0001504,GO:0001505,GO:0001508,GO:0001696,GO:0001700,GO:0001882,GO:0001883,GO:0001894,GO:0001947,GO:0002009,GO:0002026,GO:0002028,GO:0002087,GO:0002119,GO:0002164,GO:0003002,GO:0003007,GO:0003008,GO:0003013,GO:0003143,GO:0003674,GO:0003824,GO:0003869,GO:0005215,GO:0005391,GO:0005488,GO:0005515,GO:0005524,GO:0005575,GO:0005622,GO:0005623,GO:0005634,GO:0005737,GO:0005768,GO:…	K01539,K01541,K01542,K01544	P	ATPase Na K transporting alpha
AS175_g4146.t1	GO:0000003,GO:0003008,GO:0003674,GO:0003824,GO:0004659,GO:0004661,GO:0004662,GO:0004663,GO:0005575,GO:0005622,GO:0005623,GO:0005634,GO:0005737,GO:0005829,GO:0005968,GO:0006464,GO:0006605,GO:0006612,GO:0006810,GO:0006886,GO:0006888,GO:0006950,GO:0006995,GO:0007154,GO:0007275,GO:0007600,GO:0007601,GO:0008104,GO:0008150,GO:0008152,GO:0008219,GO:0008318,GO:0009267,GO:0009605,GO:0009790,GO:0009792,GO:…	K02211,K05956	O	beta' subunit
AS175_g4173.t1		K05641	Q	ATP-binding cassette sub-family A ABC1 member
AS175_g4175.t1		K05641	Q	ATP-binding cassette sub-family A ABC1 member
AS175_g4217.t1		K10645	T	Neurofibromin 1
AS175_g4249.t1		K12472	S	Viral A-type inclusion protein
AS175_g4250.t1		K12472	S	Viral A-type inclusion protein
AS175_g4261.t1		K10844	L	excision repair cross-complementing rodent repair deficiency, complementation group 2
AS175_g4272.t1		K08863	T	NIMA-related kinase
AS175_g4291.t1	GO:0001558,GO:0003674,GO:0003824,GO:0005488,GO:0005575,GO:0005576,GO:0005622,GO:0005623,GO:0006508,GO:0008150,GO:0008152,GO:0008233,GO:0008237,GO:0008270,GO:0016787,GO:0019538,GO:0040008,GO:0043167,GO:0043169,GO:0043170,GO:0044238,GO:0044464,GO:0046872,GO:0046914,GO:0050789,GO:0050794,GO:0051128,GO:0065007,GO:0070011,GO:0071704	K07762,K08647	O	whole genome shotgun sequence
AS175_g4317.t1	GO:0000003,GO:0000448,GO:0000460,GO:0000463,GO:0000466,GO:0000469,GO:0000470,GO:0000478,GO:0000479,GO:0002119,GO:0002164,GO:0002682,GO:0003006,GO:0003674,GO:0005488,GO:0005575,GO:0005622,GO:0005623,GO:0005634,GO:0005654,GO:0005730,GO:0006139,GO:0006364,GO:0006396,GO:0006725,GO:0006807,GO:0006810,GO:0006897,GO:0006898,GO:0007275,GO:0007399,GO:0007548,GO:0008150,GO:0008152,GO:0008283,GO:0009790,GO:…	K14824	J	Ribosome biogenesis protein
AS175_g4368.t1			S	DNA polymerase
AS175_g4370.t1		K12472	S	Viral A-type inclusion protein
AS175_g4377.t1			S	DNA polymerase
AS175_g4382.t1	GO:0007275,GO:0007568,GO:0008150,GO:0008340,GO:0010259,GO:0032501,GO:0032502,GO:0044699,GO:0044707,GO:0044767
AS175_g4385.t1			S	DNA polymerase
AS175_g4386.t1			S	DNA polymerase
AS175_g4390.t1	GO:0000082,GO:0000278,GO:0003674,GO:0003824,GO:0004672,GO:0005575,GO:0005622,GO:0005623,GO:0005634,GO:0005737,GO:0005886,GO:0006464,GO:0006468,GO:0006793,GO:0006796,GO:0006810,GO:0006873,GO:0007049,GO:0008150,GO:0008152,GO:0008361,GO:0009987,GO:0015846,GO:0016020,GO:0016043,GO:0016301,GO:0016310,GO:0016740,GO:0016772,GO:0016773,GO:0019538,GO:0019725,GO:0022402,GO:0022403,GO:0032535,GO:0036211,GO:…	K08286,K15503	B, K	ankyrin repeat, family A (RFXANK-like), 2
AS175_g4391.t1	GO:0000003,GO:0000166,GO:0000909,GO:0001882,GO:0001883,GO:0003006,GO:0003674,GO:0003824,GO:0004672,GO:0004674,GO:0005488,GO:0005524,GO:0005575,GO:0005622,GO:0005623,GO:0005634,GO:0005737,GO:0005829,GO:0006464,GO:0006468,GO:0006725,GO:0006793,GO:0006796,GO:0007049,GO:0007154,GO:0007165,GO:0007275,GO:0008150,GO:0008152,GO:0009058,GO:0009314,GO:0009403,GO:0009404,GO:0009416,GO:0009628,GO:0009653,GO:…	K04371,K08818,K12765	T	Male germ cell-associated kinase
AS175_g4392.t1			T	Ribosomal protein S6
AS175_g4394.t1		K08863,K15502,K15503	T	NIMA-related kinase
AS175_g4395.t1		K08863,K15502,K15503	T	NIMA-related kinase
AS175_g4398.t1	GO:0005575,GO:0005622,GO:0005623,GO:0005737,GO:0044424,GO:0044464		S	small proline-rich protein 3
AS175_g4403.t1	GO:0000003,GO:0000166,GO:0000909,GO:0001882,GO:0001883,GO:0003006,GO:0003674,GO:0003824,GO:0004672,GO:0004674,GO:0005488,GO:0005524,GO:0005575,GO:0005622,GO:0005623,GO:0005634,GO:0005737,GO:0005829,GO:0006464,GO:0006468,GO:0006725,GO:0006793,GO:0006796,GO:0007049,GO:0007154,GO:0007165,GO:0007275,GO:0008150,GO:0008152,GO:0009058,GO:0009314,GO:0009403,GO:0009404,GO:0009416,GO:0009628,GO:0009653,GO:…	K04371,K08818,K12765	T	Male germ cell-associated kinase
AS175_g4405.t1	GO:0005575,GO:0005623,GO:0005886,GO:0016020,GO:0044464,GO:0071944		S	VSP with INR
AS175_g4417.t1	GO:0005575,GO:0005623,GO:0005886,GO:0016020,GO:0044464,GO:0071944		S	VSP with INR
AS175_g4429.t1			S	conserved hypothetical protein
AS175_g466.t1
AS175_g506.t1	GO:0005575,GO:0005623,GO:0005886,GO:0016020,GO:0044464,GO:0071944		S	VSP with INR
AS175_g518.t1		K00870,K04427	T	protein kinase kinase kinase
AS175_g547.t1			S	FU
AS175_g569.t1	GO:0005575,GO:0005623,GO:0005886,GO:0016020,GO:0044464,GO:0071944		S	VSP with INR
AS175_g66.t1	GO:0005575,GO:0005623,GO:0005886,GO:0016020,GO:0044464,GO:0071944		S	VSP with INR
AS175_g682.t1			E	Ankyrin Repeat
AS175_g683.t1	GO:0000003,GO:0000070,GO:0000075,GO:0000077,GO:0000086,GO:0000166,GO:0000226,GO:0000228,GO:0000278,GO:0000280,GO:0000287,GO:0000775,GO:0000776,GO:0000777,GO:0000779,GO:0000793,GO:0000794,GO:0000819,GO:0000910,GO:0000922,GO:0001701,GO:0001824,GO:0001882,GO:0001883,GO:0001932,GO:0001934,GO:0002009,GO:0003006,GO:0003674,GO:0003824,GO:0004672,GO:0004674,GO:0004871,GO:0005488,GO:0005515,GO:0005524,GO:…	K05661,K08857,K15503	T	NIMA-related kinase
AS175_g813.t1			T	ribosomal protein s6
AS175_g834.t1		K05668,K05674	Q	ATP-binding cassette, sub-family C (CFTR MRP), member
AS175_g915.t1	GO:0000226,GO:0000902,GO:0003674,GO:0005198,GO:0005200,GO:0005575,GO:0005576,GO:0005618,GO:0005622,GO:0005623,GO:0005737,GO:0005773,GO:0005774,GO:0005794,GO:0005813,GO:0005815,GO:0005829,GO:0005856,GO:0005886,GO:0005911,GO:0006950,GO:0006970,GO:0006996,GO:0007010,GO:0007017,GO:0008150,GO:0009266,GO:0009314,GO:0009409,GO:0009416,GO:0009506,GO:0009507,GO:0009532,GO:0009536,GO:0009570,GO:0009607,GO:…	K07375	Z	Tubulin is the major constituent of microtubules. It binds two moles of GTP, one at an exchangeable site on the beta chain and one at a non-exchangeable site on the alpha chain (By similarity)
AS175_g920.t1	GO:0000226,GO:0000902,GO:0003674,GO:0005198,GO:0005200,GO:0005575,GO:0005576,GO:0005618,GO:0005622,GO:0005623,GO:0005737,GO:0005773,GO:0005774,GO:0005794,GO:0005813,GO:0005815,GO:0005829,GO:0005856,GO:0005886,GO:0005911,GO:0006950,GO:0006970,GO:0006996,GO:0007010,GO:0007017,GO:0008150,GO:0009266,GO:0009314,GO:0009409,GO:0009416,GO:0009506,GO:0009507,GO:0009532,GO:0009536,GO:0009570,GO:0009607,GO:…	K07375	Z	Tubulin is the major constituent of microtubules. It binds two moles of GTP, one at an exchangeable site on the beta chain and one at a non-exchangeable site on the alpha chain (By similarity)
AS175_g958.t1	GO:0005575,GO:0005623,GO:0005886,GO:0016020,GO:0044464,GO:0071944		S	VSP with INR
AS175_g987.t1			S	DNA polymerase
AS175_g988.t1			S	DNA polymerase
AS175_g989.t1			S	DNA polymerase
AS175_g991.t1			S	DNA polymerase
AS175_g993.t1	GO:0001558,GO:0003674,GO:0003824,GO:0005488,GO:0005575,GO:0005576,GO:0005622,GO:0005623,GO:0006508,GO:0008150,GO:0008152,GO:0008233,GO:0008237,GO:0008270,GO:0016787,GO:0019538,GO:0040008,GO:0043167,GO:0043169,GO:0043170,GO:0044238,GO:0044464,GO:0046872,GO:0046914,GO:0050789,GO:0050794,GO:0051128,GO:0065007,GO:0070011,GO:0071704	K07762,K08647	O	whole genome shotgun sequence
DH_g1016.t1	GO:0005575,GO:0005622,GO:0005623,GO:0005737,GO:0005829,GO:0044424,GO:0044444,GO:0044464	K03787	F	5'-nucleotidase
DH_g1026.t1	GO:0001558,GO:0003674,GO:0003824,GO:0005488,GO:0005575,GO:0005576,GO:0005622,GO:0005623,GO:0006508,GO:0008150,GO:0008152,GO:0008233,GO:0008237,GO:0008270,GO:0016787,GO:0019538,GO:0040008,GO:0043167,GO:0043169,GO:0043170,GO:0044238,GO:0044464,GO:0046872,GO:0046914,GO:0050789,GO:0050794,GO:0051128,GO:0065007,GO:0070011,GO:0071704	K07762,K08647	O	whole genome shotgun sequence
DH_g1027.t1		K06653	E	Ankyrin Repeat
DH_g11.t1	GO:0000003,GO:0000070,GO:0000151,GO:0000153,GO:0000166,GO:0000226,GO:0000228,GO:0000278,GO:0000280,GO:0000502,GO:0000578,GO:0000785,GO:0000790,GO:0000819,GO:0000835,GO:0000837,GO:0000902,GO:0000904,GO:0000910,GO:0001654,GO:0001745,GO:0001751,GO:0001754,GO:0001881,GO:0001882,GO:0001883,GO:0002119,GO:0002164,GO:0003002,GO:0003006,GO:0003674,GO:0003824,GO:0005102,GO:0005488,GO:0005515,GO:0005524,GO:…	K13525	O	cell division cycle protein 48
DH_g1149.t1		K16675	M	Zinc finger, DHHC-type containing
DH_g1157.t1	GO:0005575,GO:0005623,GO:0005886,GO:0016020,GO:0044464,GO:0071944		S	VSP with INR
DH_g1167.t1	GO:0003674,GO:0003824,GO:0005488,GO:0005575,GO:0005622,GO:0005623,GO:0005634,GO:0005737,GO:0005829,GO:0005886,GO:0006508,GO:0008150,GO:0008152,GO:0008233,GO:0008238,GO:0008239,GO:0008270,GO:0016020,GO:0016787,GO:0019538,GO:0043167,GO:0043169,GO:0043170,GO:0043226,GO:0043227,GO:0043229,GO:0043231,GO:0044238,GO:0044424,GO:0044444,GO:0044464,GO:0046872,GO:0046914,GO:0070011,GO:0071704,GO:0071944	K01277	S	dipeptidylpeptidase
DH_g127.t1			S	FU
DH_g1280.t1	GO:0003674,GO:0003824,GO:0004672,GO:0004674,GO:0005488,GO:0005515,GO:0005575,GO:0005622,GO:0005623,GO:0005856,GO:0005875,GO:0006464,GO:0006468,GO:0006793,GO:0006796,GO:0007017,GO:0008017,GO:0008092,GO:0008150,GO:0008152,GO:0009987,GO:0015630,GO:0015631,GO:0016301,GO:0016310,GO:0016740,GO:0016772,GO:0016773,GO:0019538,GO:0032991,GO:0036211,GO:0043170,GO:0043226,GO:0043228,GO:0043229,GO:0043232,GO:…	K08805,K13412,K15503	B, K	ankyrin repeat, family A (RFXANK-like), 2
DH_g1281.t1			E	Ankyrin Repeat
DH_g1334.t1			O	heat shock
DH_g1355.t1			S	regulation of RNA biosynthetic process
DH_g1361.t1	GO:0005575,GO:0005623,GO:0005886,GO:0016020,GO:0044464,GO:0071944		S	VSP with INR
DH_g1370.t1	GO:0000080,GO:0000082,GO:0000159,GO:0000278,GO:0001654,GO:0001754,GO:0001756,GO:0003002,GO:0003674,GO:0003682,GO:0003824,GO:0004721,GO:0004722,GO:0005488,GO:0005515,GO:0005575,GO:0005622,GO:0005623,GO:0005634,GO:0005654,GO:0006464,GO:0006470,GO:0006793,GO:0006796,GO:0007049,GO:0007050,GO:0007154,GO:0007165,GO:0007166,GO:0007267,GO:0007275,GO:0007346,GO:0007389,GO:0007399,GO:0007423,GO:0007525,GO:…	K11583	A	Protein phosphatase 2, regulatory subunit B
DH_g138.t1		K01359	O	proprotein convertase subtilisin kexin type
DH_g1382.t1	GO:0000902,GO:0003008,GO:0005575,GO:0005622,GO:0005623,GO:0005929,GO:0005930,GO:0006810,GO:0006928,GO:0006996,GO:0007017,GO:0007018,GO:0007600,GO:0007605,GO:0008150,GO:0009653,GO:0009987,GO:0010927,GO:0010970,GO:0016043,GO:0022607,GO:0030030,GO:0030031,GO:0030705,GO:0030990,GO:0030992,GO:0031513,GO:0031514,GO:0032501,GO:0032502,GO:0032989,GO:0032990,GO:0032991,GO:0035058,GO:0042073,GO:0042384,GO:…	K16474	S	Intraflagellar transport 88 homolog (Chlamydomonas)
DH_g1419.t1	GO:0005575,GO:0005623,GO:0005886,GO:0016020,GO:0044464,GO:0071944		S	VSP with INR
DH_g1464.t1	GO:0003333,GO:0003674,GO:0005215,GO:0005342,GO:0006810,GO:0006811,GO:0006820,GO:0006865,GO:0008150,GO:0008509,GO:0008514,GO:0009987,GO:0015075,GO:0015171,GO:0015711,GO:0015849,GO:0022857,GO:0022891,GO:0022892,GO:0034220,GO:0044699,GO:0044763,GO:0044765,GO:0046942,GO:0046943,GO:0051179,GO:0051234,GO:0055085,GO:0071702,GO:0071705		E	amino acid
DH_g1471.t1	GO:0005575,GO:0005623,GO:0005886,GO:0016020,GO:0044464,GO:0071944		S	VSP with INR
DH_g1539.t1		K10645	T	Neurofibromin 1
DH_g1549.t1			M	Ankyrin Repeat Protein
DH_g1576.t1			H	Halo-acid dehalogenase-like hydrolase
DH_g1577.t1	GO:0000003,GO:0000166,GO:0000909,GO:0001882,GO:0001883,GO:0003006,GO:0003674,GO:0003824,GO:0004672,GO:0004674,GO:0005488,GO:0005524,GO:0005575,GO:0005622,GO:0005623,GO:0005634,GO:0005737,GO:0005829,GO:0006464,GO:0006468,GO:0006725,GO:0006793,GO:0006796,GO:0007049,GO:0007154,GO:0007165,GO:0007275,GO:0008150,GO:0008152,GO:0009058,GO:0009314,GO:0009403,GO:0009404,GO:0009416,GO:0009628,GO:0009653,GO:…	K04371,K08818,K12765	T	Male germ cell-associated kinase
DH_g1602.t1	GO:0000003,GO:0000070,GO:0000075,GO:0000077,GO:0000086,GO:0000166,GO:0000226,GO:0000228,GO:0000278,GO:0000280,GO:0000287,GO:0000775,GO:0000776,GO:0000777,GO:0000779,GO:0000793,GO:0000794,GO:0000819,GO:0000910,GO:0000922,GO:0001701,GO:0001824,GO:0001882,GO:0001883,GO:0001932,GO:0001934,GO:0002009,GO:0003006,GO:0003674,GO:0003824,GO:0004672,GO:0004674,GO:0004871,GO:0005488,GO:0005515,GO:0005524,GO:…	K05661,K08857,K15503	T	NIMA-related kinase
DH_g1688.t1			S	regulation of RNA biosynthetic process
DH_g1713.t1	GO:0000922,GO:0003674,GO:0005488,GO:0005515,GO:0005575,GO:0005622,GO:0005623,GO:0005634,GO:0005737,GO:0005768,GO:0005783,GO:0005789,GO:0005802,GO:0005815,GO:0005816,GO:0005819,GO:0005829,GO:0005856,GO:0005874,GO:0008150,GO:0010008,GO:0012505,GO:0015630,GO:0016020,GO:0017016,GO:0017137,GO:0019899,GO:0030334,GO:0031090,GO:0031267,GO:0032153,GO:0032879,GO:0032991,GO:0040008,GO:0040009,GO:0040010,GO:…	K14820	S	WD repeatcontaining protein
DH_g1753.t1	GO:0000082,GO:0000278,GO:0003674,GO:0003824,GO:0004672,GO:0005575,GO:0005622,GO:0005623,GO:0005634,GO:0005737,GO:0005886,GO:0006464,GO:0006468,GO:0006793,GO:0006796,GO:0006810,GO:0006873,GO:0007049,GO:0008150,GO:0008152,GO:0008361,GO:0009987,GO:0015846,GO:0016020,GO:0016043,GO:0016301,GO:0016310,GO:0016740,GO:0016772,GO:0016773,GO:0019538,GO:0019725,GO:0022402,GO:0022403,GO:0032535,GO:0036211,GO:…	K08286,K15503	B, K	ankyrin repeat, family A (RFXANK-like), 2
DH_g1754.t1			M	Ankyrin Repeat Protein
DH_g1816.t1		K00870,K04427	T	protein kinase kinase kinase
DH_g1817.t1	GO:0001558,GO:0003674,GO:0003824,GO:0005488,GO:0005575,GO:0005576,GO:0005622,GO:0005623,GO:0006508,GO:0008150,GO:0008152,GO:0008233,GO:0008237,GO:0008270,GO:0016787,GO:0019538,GO:0040008,GO:0043167,GO:0043169,GO:0043170,GO:0044238,GO:0044464,GO:0046872,GO:0046914,GO:0050789,GO:0050794,GO:0051128,GO:0065007,GO:0070011,GO:0071704	K07762,K08647	O	whole genome shotgun sequence
DH_g1846.t1	GO:0005575,GO:0005622,GO:0005623,GO:0005737,GO:0044424,GO:0044464		S	small proline-rich protein 3
DH_g1847.t1		K00870,K04427	T	protein kinase kinase kinase
DH_g1863.t1	GO:0000003,GO:0000447,GO:0000460,GO:0000462,GO:0000466,GO:0000469,GO:0000478,GO:0000479,GO:0002119,GO:0002164,GO:0003674,GO:0003676,GO:0003723,GO:0005488,GO:0005575,GO:0005622,GO:0005623,GO:0005634,GO:0005730,GO:0005737,GO:0006139,GO:0006364,GO:0006396,GO:0006725,GO:0006807,GO:0007275,GO:0007346,GO:0007610,GO:0008150,GO:0008152,GO:0009653,GO:0009791,GO:0009987,GO:0010171,GO:0010467,GO:0016070,GO:…	K06961	J	Required for 40S ribosome biogenesis. Involved in nucleolar processing of pre-18S ribosomal RNA and ribosome assembly (By similarity)
DH_g1866.t1		K15710	T	protein kinase c
DH_g1905.t1			T	calcium-dependent protein kinase
DH_g1925.t1		K14290	U	exportin
DH_g2007.t1	GO:0005575,GO:0005623,GO:0005886,GO:0016020,GO:0044464,GO:0071944		S	VSP with INR
DH_g2071.t1
DH_g2105.t1	GO:0005575,GO:0005623,GO:0005886,GO:0016020,GO:0044464,GO:0071944		S	VSP with INR
DH_g2127.t1	GO:0001558,GO:0003674,GO:0003824,GO:0005488,GO:0005575,GO:0005576,GO:0005622,GO:0005623,GO:0006508,GO:0008150,GO:0008152,GO:0008233,GO:0008237,GO:0008270,GO:0016787,GO:0019538,GO:0040008,GO:0043167,GO:0043169,GO:0043170,GO:0044238,GO:0044464,GO:0046872,GO:0046914,GO:0050789,GO:0050794,GO:0051128,GO:0065007,GO:0070011,GO:0071704	K07762,K08647	O	whole genome shotgun sequence
DH_g2129.t1
DH_g2138.t1	GO:0005575,GO:0016020	K04648,K10392,K10401,K11498	Z	Kinesin family member
DH_g2169.t1		K17593	M	Ankyrin Repeat Protein
DH_g2172.t1	GO:0005575,GO:0005623,GO:0005886,GO:0016020,GO:0044464,GO:0071944		S	VSP with INR
DH_g2210.t1	GO:0000003,GO:0002119,GO:0002164,GO:0003006,GO:0003674,GO:0003824,GO:0004161,GO:0004337,GO:0004659,GO:0004660,GO:0005575,GO:0005622,GO:0005623,GO:0005634,GO:0005737,GO:0005739,GO:0005783,GO:0005829,GO:0006066,GO:0006464,GO:0006605,GO:0006612,GO:0006629,GO:0006644,GO:0006694,GO:0006695,GO:0006696,GO:0006720,GO:0006721,GO:0006793,GO:0006796,GO:0006810,GO:0006886,GO:0006950,GO:0006995,GO:0007049,GO:…	K00787	H	farnesyl pyrophosphate
DH_g2219.t1	GO:0000003,GO:0000166,GO:0001666,GO:0003006,GO:0003674,GO:0003824,GO:0005215,GO:0005344,GO:0005488,GO:0005575,GO:0005618,GO:0005622,GO:0005623,GO:0005634,GO:0005737,GO:0005739,GO:0005759,GO:0005829,GO:0005886,GO:0005911,GO:0006082,GO:0006629,GO:0006631,GO:0006638,GO:0006639,GO:0006641,GO:0006725,GO:0006807,GO:0006810,GO:0006950,GO:0007049,GO:0008150,GO:0008152,GO:0008610,GO:0008941,GO:0009058,GO:…	K05916	C	Is involved in NO detoxification in an aerobic process, termed nitric oxide dioxygenase (NOD) reaction that utilizes O(2) and NAD(P)H to convert NO to nitrate, which protects the bacterium from various noxious nitrogen compounds. Therefore, plays a central role in the inducible response to nitrosative stress (By similarity)
DH_g2224.t1	GO:0000003,GO:0001510,GO:0003674,GO:0003824,GO:0004483,GO:0005575,GO:0005622,GO:0005623,GO:0005634,GO:0005737,GO:0006139,GO:0006370,GO:0006396,GO:0006397,GO:0006725,GO:0006807,GO:0008150,GO:0008152,GO:0008168,GO:0008171,GO:0008173,GO:0008174,GO:0008757,GO:0009451,GO:0009452,GO:0009987,GO:0010467,GO:0016070,GO:0016071,GO:0016556,GO:0016740,GO:0016741,GO:0032259,GO:0034641,GO:0036260,GO:0043170,GO:…	K14589,K18081	J	FtsJ methyltransferase domain containing 2
DH_g2237.t1	GO:0000166,GO:0000226,GO:0001882,GO:0001883,GO:0003674,GO:0003824,GO:0005488,GO:0005515,GO:0005524,GO:0005575,GO:0005622,GO:0005623,GO:0005737,GO:0005813,GO:0005815,GO:0005856,GO:0005868,GO:0005875,GO:0005938,GO:0006139,GO:0006152,GO:0006163,GO:0006195,GO:0006200,GO:0006725,GO:0006753,GO:0006793,GO:0006796,GO:0006807,GO:0006996,GO:0007010,GO:0007017,GO:0008092,GO:0008150,GO:0008152,GO:0009056,GO:…	K10408,K10413,K10414	Z	heavy chain
DH_g2257.t1		K10324	E	Ankyrin Repeat
DH_g2259.t1	GO:0005575,GO:0005623,GO:0005886,GO:0016020,GO:0044464,GO:0071944		S	VSP with INR
DH_g2265.t1			A	(RNA) helicase
DH_g2281.t1	GO:0008150,GO:0009966,GO:0009968,GO:0010565,GO:0010627,GO:0010646,GO:0010648,GO:0010741,GO:0019216,GO:0019217,GO:0019222,GO:0023051,GO:0023057,GO:0031323,GO:0033500,GO:0040008,GO:0040014,GO:0040015,GO:0042592,GO:0042593,GO:0043408,GO:0043409,GO:0045595,GO:0045596,GO:0045598,GO:0045599,GO:0045926,GO:0046620,GO:0046621,GO:0046626,GO:0046627,GO:0048519,GO:0048523,GO:0048583,GO:0048585,GO:0048878,GO:…	K17299	S	ankyrin repeat domain
DH_g2310.t1			S	WD40
DH_g2370.t1		K08863	T	NIMA-related kinase
DH_g2371.t1	GO:0005575,GO:0005623,GO:0005886,GO:0016020,GO:0044464,GO:0071944		S	VSP with INR
DH_g2372.t1	GO:0002376,GO:0003674,GO:0003824,GO:0004672,GO:0004674,GO:0004702,GO:0004704,GO:0004871,GO:0005057,GO:0005575,GO:0005622,GO:0005623,GO:0005737,GO:0006464,GO:0006468,GO:0006793,GO:0006796,GO:0006955,GO:0007154,GO:0007165,GO:0007243,GO:0007249,GO:0008150,GO:0008152,GO:0009987,GO:0016301,GO:0016310,GO:0016740,GO:0016772,GO:0016773,GO:0019538,GO:0023014,GO:0023052,GO:0035556,GO:0036211,GO:0038061,GO:…	K04466	T	mitogen-activated protein kinase kinase kinase
DH_g2392.t1	GO:0005575,GO:0005623,GO:0005886,GO:0016020,GO:0044464,GO:0071944		S	VSP with INR
DH_g2411.t1	GO:0000003,GO:0000746,GO:0000747,GO:0003674,GO:0003824,GO:0005575,GO:0005576,GO:0005615,GO:0005623,GO:0005886,GO:0007275,GO:0007568,GO:0008150,GO:0008152,GO:0008233,GO:0008234,GO:0008340,GO:0009897,GO:0009986,GO:0009987,GO:0010259,GO:0016020,GO:0016787,GO:0019953,GO:0032501,GO:0032502,GO:0044421,GO:0044425,GO:0044459,GO:0044464,GO:0044699,GO:0044707,GO:0044764,GO:0044767,GO:0051704,GO:0070011,GO:…	K01365	O	cathepsin
DH_g2466.t1			O	cathepsin
DH_g2486.t1			S	Viral A-type inclusion protein
DH_g2495.t1			S	regulation of RNA biosynthetic process
DH_g2534.t1		K06653	E	Ankyrin Repeat
DH_g2535.t1	GO:0000003,GO:0000166,GO:0000909,GO:0001882,GO:0001883,GO:0003006,GO:0003674,GO:0003824,GO:0004672,GO:0004674,GO:0005488,GO:0005524,GO:0005575,GO:0005622,GO:0005623,GO:0005634,GO:0005737,GO:0005829,GO:0006464,GO:0006468,GO:0006725,GO:0006793,GO:0006796,GO:0007049,GO:0007154,GO:0007165,GO:0007275,GO:0008150,GO:0008152,GO:0009058,GO:0009314,GO:0009403,GO:0009404,GO:0009416,GO:0009628,GO:0009653,GO:…	K04371,K08818,K12765	T	Male germ cell-associated kinase
DH_g2537.t1		K04373,K07376	T	ribosomal protein s6 kinase
DH_g2552.t1	GO:0005575,GO:0005623,GO:0005886,GO:0016020,GO:0044464,GO:0071944		S	VSP with INR
DH_g2598.t1		K10645	E	Ankyrin Repeat
DH_g2608.t1	GO:0005575,GO:0005622,GO:0005623,GO:0005737,GO:0008150,GO:0009607,GO:0009617,GO:0016023,GO:0030139,GO:0031410,GO:0031982,GO:0031988,GO:0043226,GO:0043227,GO:0043229,GO:0043231,GO:0044424,GO:0044444,GO:0044464,GO:0045335,GO:0050896,GO:0051704,GO:0051707	K00757	F	phosphorylase
DH_g2633.t1	GO:0000003,GO:0000902,GO:0002119,GO:0002164,GO:0003674,GO:0005215,GO:0005575,GO:0005622,GO:0005623,GO:0005737,GO:0005815,GO:0005856,GO:0005929,GO:0005930,GO:0005932,GO:0006461,GO:0006810,GO:0006928,GO:0006935,GO:0006950,GO:0006970,GO:0006972,GO:0006996,GO:0007017,GO:0007018,GO:0007275,GO:0008104,GO:0008150,GO:0009605,GO:0009628,GO:0009653,GO:0009791,GO:0009987,GO:0010927,GO:0010970,GO:0015630,GO:…	K19680	S	TNF receptor-associated factor 3 interacting protein 1
DH_g2738.t1	GO:0005575,GO:0005623,GO:0005886,GO:0016020,GO:0044464,GO:0071944		S	VSP with INR
DH_g274.t1	GO:0005575,GO:0005623,GO:0005886,GO:0016020,GO:0044464,GO:0071944		S	VSP with INR
DH_g2779.t1		K15503	B, K	ankyrin repeat, family A (RFXANK-like), 2
DH_g28.t1	GO:0005575,GO:0005623,GO:0005886,GO:0016020,GO:0044464,GO:0071944		S	VSP with INR
DH_g2801.t1	GO:0005575,GO:0005623,GO:0005886,GO:0016020,GO:0044464,GO:0071944		S	VSP with INR
DH_g2809.t1	GO:0000003,GO:0000151,GO:0002181,GO:0002183,GO:0002188,GO:0003674,GO:0003676,GO:0003723,GO:0003743,GO:0005488,GO:0005575,GO:0005622,GO:0005623,GO:0005634,GO:0005737,GO:0005829,GO:0005852,GO:0005856,GO:0005875,GO:0005911,GO:0006412,GO:0006413,GO:0006417,GO:0006446,GO:0006915,GO:0006950,GO:0006970,GO:0007275,GO:0008135,GO:0008150,GO:0008152,GO:0008219,GO:0009058,GO:0009059,GO:0009506,GO:0009628,GO:…	K03246	J	Component of the eukaryotic translation initiation factor 3 (eIF-3) complex, which is involved in protein synthesis and, together with other initiation factors, stimulates binding of mRNA and methionyl-tRNAi to the 40S ribosome (By similarity)
DH_g2830.t1	GO:0007154,GO:0008150,GO:0009605,GO:0009987,GO:0009991,GO:0031667,GO:0031668,GO:0031669,GO:0043562,GO:0044699,GO:0044763,GO:0050896,GO:0051716,GO:0071496	K07199	S	Protein kinase, AMP-activated, beta
DH_g2870.t1	GO:0003674,GO:0003676,GO:0003723,GO:0005488,GO:0005575,GO:0005622,GO:0005623,GO:0005634,GO:0005730,GO:0031974,GO:0031981,GO:0043226,GO:0043227,GO:0043228,GO:0043229,GO:0043231,GO:0043232,GO:0043233,GO:0044422,GO:0044424,GO:0044428,GO:0044446,GO:0044464,GO:0070013,GO:0097159,GO:1901363	K12845	A	NHP2 non-histone chromosome protein 2-like 1 (S. cerevisiae)
DH_g289.t1	GO:0000003,GO:0000322,GO:0000323,GO:0000324,GO:0000325,GO:0000329,GO:0001654,GO:0001889,GO:0002065,GO:0002119,GO:0002164,GO:0003406,GO:0003407,GO:0003674,GO:0003824,GO:0004842,GO:0005488,GO:0005575,GO:0005622,GO:0005623,GO:0005634,GO:0005737,GO:0005764,GO:0005765,GO:0005768,GO:0005769,GO:0005770,GO:0005773,GO:0005774,GO:0005829,GO:0005856,GO:0005884,GO:0006325,GO:0006461,GO:0006464,GO:0006810,GO:…		U	Vacuolar protein
DH_g2896.t1	GO:0005575,GO:0005622,GO:0005623,GO:0005737,GO:0044424,GO:0044464		S	small proline-rich protein 3
DH_g29.t1	GO:0005575,GO:0005623,GO:0005886,GO:0016020,GO:0044464,GO:0071944		S	VSP with INR
DH_g2906.t1	GO:0000082,GO:0000278,GO:0003674,GO:0003824,GO:0004672,GO:0005575,GO:0005622,GO:0005623,GO:0005634,GO:0005737,GO:0005886,GO:0006464,GO:0006468,GO:0006793,GO:0006796,GO:0006810,GO:0006873,GO:0007049,GO:0008150,GO:0008152,GO:0008361,GO:0009987,GO:0015846,GO:0016020,GO:0016043,GO:0016301,GO:0016310,GO:0016740,GO:0016772,GO:0016773,GO:0019538,GO:0019725,GO:0022402,GO:0022403,GO:0032535,GO:0036211,GO:…	K08286,K15503	B, K	ankyrin repeat, family A (RFXANK-like), 2
DH_g2943.t1	GO:0000228,GO:0000785,GO:0000790,GO:0005575,GO:0005622,GO:0005623,GO:0005634,GO:0005657,GO:0005663,GO:0005694,GO:0005730,GO:0006139,GO:0006259,GO:0006260,GO:0006261,GO:0006271,GO:0006272,GO:0006281,GO:0006298,GO:0006725,GO:0006807,GO:0006950,GO:0006974,GO:0008150,GO:0008152,GO:0009058,GO:0009059,GO:0009987,GO:0022616,GO:0031389,GO:0031390,GO:0031391,GO:0031974,GO:0031981,GO:0032991,GO:0033554,GO:…	K10754	L	replication factor c
DH_g2973.t1			T	Ribosomal protein S6
DH_g2979.t1	GO:0000003,GO:0002119,GO:0002164,GO:0002682,GO:0003006,GO:0003674,GO:0005083,GO:0005096,GO:0005488,GO:0005515,GO:0005575,GO:0005622,GO:0005623,GO:0005634,GO:0005737,GO:0005768,GO:0005802,GO:0005829,GO:0005886,GO:0006140,GO:0007275,GO:0008047,GO:0008060,GO:0008150,GO:0009118,GO:0009791,GO:0009838,GO:0009894,GO:0009908,GO:0009966,GO:0010227,GO:0010646,GO:0016020,GO:0019219,GO:0019220,GO:0019222,GO:…	K12486	T	ArfGAP with dual PH domains
DH_g30.t1		K15502,K15503	M	Ankyrin Repeat Protein
DH_g3007.t1	GO:0003674,GO:0003824,GO:0004672,GO:0005575,GO:0005622,GO:0005623,GO:0005634,GO:0005737,GO:0006464,GO:0006468,GO:0006793,GO:0006796,GO:0008150,GO:0008152,GO:0009987,GO:0016301,GO:0016310,GO:0016740,GO:0016772,GO:0016773,GO:0019538,GO:0036211,GO:0043170,GO:0043226,GO:0043227,GO:0043229,GO:0043231,GO:0043412,GO:0044237,GO:0044238,GO:0044260,GO:0044267,GO:0044424,GO:0044464,GO:0071704	K08824	T	Cyclin-dependent kinase-like
DH_g304.t1		K01359	O	proprotein convertase subtilisin kexin type
DH_g3058.t1		K01359	O	proprotein convertase subtilisin kexin type
DH_g3068.t1	GO:0005575,GO:0005623,GO:0005886,GO:0016020,GO:0044464,GO:0071944		S	VSP with INR
DH_g3090.t1	GO:0000003,GO:0000049,GO:0000166,GO:0001882,GO:0001883,GO:0002119,GO:0002164,GO:0002181,GO:0003674,GO:0003676,GO:0003723,GO:0003824,GO:0004812,GO:0004824,GO:0005488,GO:0005524,GO:0005575,GO:0005576,GO:0005622,GO:0005623,GO:0005634,GO:0005737,GO:0005739,GO:0005759,GO:0005829,GO:0005856,GO:0005875,GO:0005886,GO:0005911,GO:0006082,GO:0006139,GO:0006396,GO:0006399,GO:0006412,GO:0006418,GO:0006430,GO:…	K04567	J	lysyl-trna synthetase
DH_g3096.t1
DH_g3149.t1		K06653	E	Ankyrin Repeat
DH_g3174.t1		K15255	D	DNA helicase
DH_g3189.t1		K00870,K04427	T	protein kinase kinase kinase
DH_g3190.t1		K09257	E	Ankyrin Repeat
DH_g3201.t1		K03165	L	DNA topoisomerase
DH_g3241.t1			K	Chromosome 2 open reading frame 18
DH_g3289.t1	GO:0005575,GO:0005623,GO:0005886,GO:0016020,GO:0044464,GO:0071944		S	VSP with INR
DH_g3311.t1
DH_g3328.t1			T	Ribosomal protein S6
DH_g3338.t1		K02599	S	Notch ligand involved in the mediation of Notch signaling (By similarity)
DH_g3339.t1			M	Ankyrin Repeat Protein
DH_g3358.t1		K08052	S	forebrain astrocyte differentiation
DH_g3371.t1	GO:0000003,GO:0000746,GO:0000747,GO:0003674,GO:0003824,GO:0005575,GO:0005576,GO:0005615,GO:0005623,GO:0005886,GO:0007275,GO:0007568,GO:0008150,GO:0008152,GO:0008233,GO:0008234,GO:0008340,GO:0009897,GO:0009986,GO:0009987,GO:0010259,GO:0016020,GO:0016787,GO:0019953,GO:0032501,GO:0032502,GO:0044421,GO:0044425,GO:0044459,GO:0044464,GO:0044699,GO:0044707,GO:0044764,GO:0044767,GO:0051704,GO:0070011,GO:…	K01365	O	cathepsin
DH_g3397.t1			S	multiple EGF-like-domains
DH_g3422.t1			M	Ankyrin Repeat Protein
DH_g3426.t1			S	regulation of RNA biosynthetic process
DH_g3531.t1	GO:0003674,GO:0003824,GO:0004175,GO:0004197,GO:0008150,GO:0008152,GO:0008233,GO:0008234,GO:0016787,GO:0070011	K01365,K01368,K16290,K16292	O	cathepsin
DH_g3533.t1	GO:0007275,GO:0007568,GO:0008150,GO:0008340,GO:0010259,GO:0032501,GO:0032502,GO:0044699,GO:0044707,GO:0044767
DH_g3540.t1			S	conserved hypothetical protein
DH_g3552.t1			S	DNA polymerase
DH_g3577.t1	GO:0005575,GO:0005623,GO:0005886,GO:0016020,GO:0044464,GO:0071944		S	VSP with INR
DH_g3678.t1			C	zinc finger, C2HC-type containing
DH_g3696.t1	GO:0000003,GO:0000027,GO:0000054,GO:0000166,GO:0000746,GO:0000747,GO:0001882,GO:0001883,GO:0002119,GO:0002164,GO:0003006,GO:0003674,GO:0003824,GO:0003924,GO:0005488,GO:0005525,GO:0005575,GO:0005622,GO:0005623,GO:0005634,GO:0005654,GO:0005737,GO:0005783,GO:0005829,GO:0005840,GO:0005937,GO:0006139,GO:0006152,GO:0006163,GO:0006184,GO:0006195,GO:0006725,GO:0006753,GO:0006793,GO:0006796,GO:0006807,GO:…	K14539	O	Large subunit GTPase 1
DH_g3792.t1			S	FU
DH_g3822.t1	GO:0000003,GO:0000089,GO:0000279,GO:0000460,GO:0000462,GO:0000463,GO:0000466,GO:0000470,GO:0000793,GO:0002119,GO:0002164,GO:0003006,GO:0005575,GO:0005622,GO:0005623,GO:0005634,GO:0005654,GO:0005694,GO:0005730,GO:0006139,GO:0006364,GO:0006396,GO:0006629,GO:0006725,GO:0006807,GO:0006915,GO:0006996,GO:0006997,GO:0007000,GO:0007049,GO:0007275,GO:0007399,GO:0007417,GO:0007548,GO:0008104,GO:0008150,GO:…	K14843	A	Component of the NOP7 complex, which is required for maturation of the 25S and 5.8S ribosomal RNAs and formation of the 60S ribosome (By similarity)
DH_g3830.t1	GO:0000003,GO:0000154,GO:0000495,GO:0000723,GO:0000775,GO:0001522,GO:0002119,GO:0002164,GO:0002376,GO:0002520,GO:0003006,GO:0003674,GO:0003676,GO:0003720,GO:0003723,GO:0003824,GO:0003964,GO:0004730,GO:0005488,GO:0005575,GO:0005622,GO:0005623,GO:0005634,GO:0005654,GO:0005694,GO:0005697,GO:0005730,GO:0005732,GO:0005737,GO:0005829,GO:0005856,GO:0005911,GO:0006139,GO:0006259,GO:0006260,GO:0006278,GO:…	K11131	J	TruB pseudouridine (psi) synthase homolog 1 (E. coli)
DH_g3851.t1		K16535	S	Inherit from NOG: fgfr1op N-terminal like
DH_g3869.t1	GO:0005575,GO:0005623,GO:0005886,GO:0016020,GO:0044464,GO:0071944		S	VSP with INR
DH_g3890.t1	GO:0001966,GO:0003674,GO:0003824,GO:0004468,GO:0006464,GO:0006473,GO:0006475,GO:0007275,GO:0007399,GO:0007610,GO:0008080,GO:0008150,GO:0008152,GO:0009605,GO:0009987,GO:0010033,GO:0016407,GO:0016410,GO:0016740,GO:0016746,GO:0016747,GO:0018193,GO:0018205,GO:0018393,GO:0018394,GO:0019538,GO:0019799,GO:0022008,GO:0030154,GO:0030182,GO:0030534,GO:0032501,GO:0032502,GO:0032886,GO:0033043,GO:0034212,GO:…	K19573	O	Specifically acetylates 'Lys-40' in alpha-tubulin on the lumenal side of microtubules. May affect microtubule stability and regulate microtubule dynamics
DH_g3930.t1		K04373,K07376	T	ribosomal protein s6 kinase
DH_g395.t1	GO:0005575,GO:0005622,GO:0005623,GO:0005737,GO:0044424,GO:0044464		S	small proline-rich protein 3
DH_g3950.t1			S	regulation of RNA biosynthetic process
DH_g397.t1		K15503	B, K	ankyrin repeat, family A (RFXANK-like), 2
DH_g3970.t1		K01359	O	proprotein convertase subtilisin kexin type
DH_g3972.t1			S	Coiled-coil domain containing 147
DH_g398.t1	GO:0000003,GO:0000070,GO:0000075,GO:0000077,GO:0000086,GO:0000166,GO:0000226,GO:0000228,GO:0000278,GO:0000280,GO:0000287,GO:0000775,GO:0000776,GO:0000777,GO:0000779,GO:0000793,GO:0000794,GO:0000819,GO:0000910,GO:0000922,GO:0001701,GO:0001824,GO:0001882,GO:0001883,GO:0001932,GO:0001934,GO:0002009,GO:0003006,GO:0003674,GO:0003824,GO:0004672,GO:0004674,GO:0004871,GO:0005488,GO:0005515,GO:0005524,GO:…	K05661,K08857,K15503	T	NIMA-related kinase
DH_g3984.t1		K11204	H	Glutamate--cysteine ligase
DH_g399.t1			M	Ankyrin Repeat Protein
DH_g4003.t1			M	Ankyrin Repeat Protein
DH_g4015.t1	GO:0000003,GO:0000075,GO:0000076,GO:0000077,GO:0000166,GO:0000228,GO:0000279,GO:0000706,GO:0000722,GO:0000723,GO:0000724,GO:0000725,GO:0000726,GO:0000729,GO:0000738,GO:0000793,GO:0000794,GO:0000803,GO:0001700,GO:0001741,GO:0001882,GO:0001883,GO:0003674,GO:0003824,GO:0004672,GO:0004674,GO:0005488,GO:0005515,GO:0005524,GO:0005575,GO:0005622,GO:0005623,GO:0005634,GO:0005654,GO:0005694,GO:0005737,GO:…	K02543,K06640	L	Ataxia telangiectasia and rad3 related
DH_g403.t1	GO:0005575,GO:0005623,GO:0005886,GO:0016020,GO:0044464,GO:0071944		S	VSP with INR
DH_g4088.t1			S	regulation of RNA biosynthetic process
DH_g4099.t1		K15044	U	ArfGAP with FG repeats
DH_g4121.t1			P	ATPase class II type
DH_g4125.t1		K00870,K04427	T	protein kinase kinase kinase
DH_g413.t1			G	Major facilitator superfamily
DH_g4131.t1		K01641	I	synthase
DH_g4141.t1			T	calcium-dependent protein kinase
DH_g4167.t1	GO:0000003,GO:0000166,GO:0000909,GO:0001882,GO:0001883,GO:0003006,GO:0003674,GO:0003824,GO:0004672,GO:0004674,GO:0005488,GO:0005524,GO:0005575,GO:0005622,GO:0005623,GO:0005634,GO:0005737,GO:0005829,GO:0006464,GO:0006468,GO:0006725,GO:0006793,GO:0006796,GO:0007049,GO:0007154,GO:0007165,GO:0007275,GO:0008150,GO:0008152,GO:0009058,GO:0009314,GO:0009403,GO:0009404,GO:0009416,GO:0009628,GO:0009653,GO:…	K04371,K08818,K12765	T	Male germ cell-associated kinase
DH_g4183.t1			S	regulation of RNA biosynthetic process
DH_g4184.t1			M	Ankyrin Repeat Protein
DH_g4185.t1		K00870,K04427	T	protein kinase kinase kinase
DH_g4216.t1	GO:0000003,GO:0000166,GO:0001666,GO:0003006,GO:0003674,GO:0003824,GO:0005215,GO:0005344,GO:0005488,GO:0005575,GO:0005618,GO:0005622,GO:0005623,GO:0005634,GO:0005737,GO:0005739,GO:0005759,GO:0005829,GO:0005886,GO:0005911,GO:0006082,GO:0006629,GO:0006631,GO:0006638,GO:0006639,GO:0006641,GO:0006725,GO:0006807,GO:0006810,GO:0006950,GO:0007049,GO:0008150,GO:0008152,GO:0008610,GO:0008941,GO:0009058,GO:…	K05916	C	Is involved in NO detoxification in an aerobic process, termed nitric oxide dioxygenase (NOD) reaction that utilizes O(2) and NAD(P)H to convert NO to nitrate, which protects the bacterium from various noxious nitrogen compounds. Therefore, plays a central role in the inducible response to nitrosative stress (By similarity)
DH_g4217.t1			K	Chromosome 2 open reading frame 18
DH_g4231.t1	GO:0000082,GO:0000278,GO:0003674,GO:0003824,GO:0004672,GO:0005575,GO:0005622,GO:0005623,GO:0005634,GO:0005737,GO:0005886,GO:0006464,GO:0006468,GO:0006793,GO:0006796,GO:0006810,GO:0006873,GO:0007049,GO:0008150,GO:0008152,GO:0008361,GO:0009987,GO:0015846,GO:0016020,GO:0016043,GO:0016301,GO:0016310,GO:0016740,GO:0016772,GO:0016773,GO:0019538,GO:0019725,GO:0022402,GO:0022403,GO:0032535,GO:0036211,GO:…	K08286,K15503	B, K	ankyrin repeat, family A (RFXANK-like), 2
DH_g4279.t1			S	regulation of RNA biosynthetic process
DH_g4286.t1	GO:0005575,GO:0005623,GO:0005886,GO:0016020,GO:0044464,GO:0071944		S	VSP with INR
DH_g4287.t1		K10645	E	Ankyrin Repeat
DH_g429.t1
DH_g4313.t1	GO:0005575,GO:0005623,GO:0005886,GO:0016020,GO:0044464,GO:0071944		S	VSP with INR
DH_g4318.t1		K01359	O	proprotein convertase subtilisin kexin type
DH_g4319.t1		K08863,K15502,K15503	T	NIMA-related kinase
DH_g4320.t1			S	copine family
DH_g4328.t1			T	Ribosomal protein S6
DH_g4332.t1			E	Ankyrin Repeat
DH_g4335.t1	GO:0005575,GO:0005623,GO:0005886,GO:0016020,GO:0044464,GO:0071944		S	VSP with INR
DH_g4337.t1	GO:0005575,GO:0005623,GO:0005886,GO:0016020,GO:0044464,GO:0071944		S	VSP with INR
DH_g4340.t1			E	Ankyrin Repeat
DH_g4341.t1	GO:0000003,GO:0000070,GO:0000075,GO:0000077,GO:0000086,GO:0000166,GO:0000226,GO:0000228,GO:0000278,GO:0000280,GO:0000287,GO:0000775,GO:0000776,GO:0000777,GO:0000779,GO:0000793,GO:0000794,GO:0000819,GO:0000910,GO:0000922,GO:0001701,GO:0001824,GO:0001882,GO:0001883,GO:0001932,GO:0001934,GO:0002009,GO:0003006,GO:0003674,GO:0003824,GO:0004672,GO:0004674,GO:0004871,GO:0005488,GO:0005515,GO:0005524,GO:…	K05661,K08857,K15503	T	NIMA-related kinase
DH_g4346.t1			S	regulation of RNA biosynthetic process
DH_g4360.t1	GO:0000003,GO:0000166,GO:0000909,GO:0001882,GO:0001883,GO:0003006,GO:0003674,GO:0003824,GO:0004672,GO:0004674,GO:0005488,GO:0005524,GO:0005575,GO:0005622,GO:0005623,GO:0005634,GO:0005737,GO:0005829,GO:0006464,GO:0006468,GO:0006725,GO:0006793,GO:0006796,GO:0007049,GO:0007154,GO:0007165,GO:0007275,GO:0008150,GO:0008152,GO:0009058,GO:0009314,GO:0009403,GO:0009404,GO:0009416,GO:0009628,GO:0009653,GO:…	K04371,K08818,K12765	T	Male germ cell-associated kinase
DH_g4361.t1	GO:0000003,GO:0000166,GO:0000909,GO:0001882,GO:0001883,GO:0003006,GO:0003674,GO:0003824,GO:0004672,GO:0004674,GO:0005488,GO:0005524,GO:0005575,GO:0005622,GO:0005623,GO:0005634,GO:0005737,GO:0005829,GO:0006464,GO:0006468,GO:0006725,GO:0006793,GO:0006796,GO:0007049,GO:0007154,GO:0007165,GO:0007275,GO:0008150,GO:0008152,GO:0009058,GO:0009314,GO:0009403,GO:0009404,GO:0009416,GO:0009628,GO:0009653,GO:…	K04371,K08818,K12765	T	Male germ cell-associated kinase
DH_g4367.t1	GO:0005575,GO:0005623,GO:0005886,GO:0016020,GO:0044464,GO:0071944		S	VSP with INR
DH_g4368.t1	GO:0005575,GO:0005623,GO:0005886,GO:0016020,GO:0044464,GO:0071944		S	VSP with INR
DH_g4369.t1			S	regulation of RNA biosynthetic process
DH_g4370.t1	GO:0005575,GO:0005623,GO:0005886,GO:0016020,GO:0044464,GO:0071944		S	VSP with INR
DH_g4371.t1	GO:0005575,GO:0005623,GO:0005886,GO:0016020,GO:0044464,GO:0071944		S	VSP with INR
DH_g4376.t1	GO:0000003,GO:0000166,GO:0000909,GO:0001882,GO:0001883,GO:0003006,GO:0003674,GO:0003824,GO:0004672,GO:0004674,GO:0005488,GO:0005524,GO:0005575,GO:0005622,GO:0005623,GO:0005634,GO:0005737,GO:0005829,GO:0006464,GO:0006468,GO:0006725,GO:0006793,GO:0006796,GO:0007049,GO:0007154,GO:0007165,GO:0007275,GO:0008150,GO:0008152,GO:0009058,GO:0009314,GO:0009403,GO:0009404,GO:0009416,GO:0009628,GO:0009653,GO:…	K04371,K08818,K12765	T	Male germ cell-associated kinase
DH_g4377.t1	GO:0000003,GO:0000070,GO:0000075,GO:0000077,GO:0000086,GO:0000166,GO:0000226,GO:0000228,GO:0000278,GO:0000280,GO:0000287,GO:0000775,GO:0000776,GO:0000777,GO:0000779,GO:0000793,GO:0000794,GO:0000819,GO:0000910,GO:0000922,GO:0001701,GO:0001824,GO:0001882,GO:0001883,GO:0001932,GO:0001934,GO:0002009,GO:0003006,GO:0003674,GO:0003824,GO:0004672,GO:0004674,GO:0004871,GO:0005488,GO:0005515,GO:0005524,GO:…	K05661,K08857,K15503	T	NIMA-related kinase
DH_g4379.t1	GO:0005575,GO:0005623,GO:0005886,GO:0016020,GO:0044464,GO:0071944		S	VSP with INR
DH_g4381.t1	GO:0000003,GO:0000166,GO:0000909,GO:0001882,GO:0001883,GO:0003006,GO:0003674,GO:0003824,GO:0004672,GO:0004674,GO:0005488,GO:0005524,GO:0005575,GO:0005622,GO:0005623,GO:0005634,GO:0005737,GO:0005829,GO:0006464,GO:0006468,GO:0006725,GO:0006793,GO:0006796,GO:0007049,GO:0007154,GO:0007165,GO:0007275,GO:0008150,GO:0008152,GO:0009058,GO:0009314,GO:0009403,GO:0009404,GO:0009416,GO:0009628,GO:0009653,GO:…	K04371,K08818,K12765	T	Male germ cell-associated kinase
DH_g4382.t1	GO:0000003,GO:0000070,GO:0000075,GO:0000077,GO:0000086,GO:0000166,GO:0000226,GO:0000228,GO:0000278,GO:0000280,GO:0000287,GO:0000775,GO:0000776,GO:0000777,GO:0000779,GO:0000793,GO:0000794,GO:0000819,GO:0000910,GO:0000922,GO:0001701,GO:0001824,GO:0001882,GO:0001883,GO:0001932,GO:0001934,GO:0002009,GO:0003006,GO:0003674,GO:0003824,GO:0004672,GO:0004674,GO:0004871,GO:0005488,GO:0005515,GO:0005524,GO:…	K05661,K08857,K15503	T	NIMA-related kinase
DH_g4394.t1	GO:0005575,GO:0005623,GO:0005886,GO:0016020,GO:0044464,GO:0071944		S	VSP with INR
DH_g4396.t1		K10645	E	Ankyrin Repeat
DH_g4401.t1		K05668,K05674	Q	ATP-binding cassette, sub-family C (CFTR MRP), member
DH_g4408.t1		K00870,K04427	T	protein kinase kinase kinase
DH_g4411.t1	GO:0005575,GO:0005623,GO:0005886,GO:0016020,GO:0044464,GO:0071944		S	VSP with INR
DH_g4412.t1	GO:0005575,GO:0005623,GO:0005886,GO:0016020,GO:0044464,GO:0071944		S	VSP with INR
DH_g4414.t1		K15503	B, K	ankyrin repeat, family A (RFXANK-like), 2
DH_g4416.t1	GO:0005575,GO:0005623,GO:0005886,GO:0016020,GO:0044464,GO:0071944		S	VSP with INR
DH_g4424.t1	GO:0000082,GO:0000278,GO:0003674,GO:0003824,GO:0004672,GO:0005575,GO:0005622,GO:0005623,GO:0005634,GO:0005737,GO:0005886,GO:0006464,GO:0006468,GO:0006793,GO:0006796,GO:0006810,GO:0006873,GO:0007049,GO:0008150,GO:0008152,GO:0008361,GO:0009987,GO:0015846,GO:0016020,GO:0016043,GO:0016301,GO:0016310,GO:0016740,GO:0016772,GO:0016773,GO:0019538,GO:0019725,GO:0022402,GO:0022403,GO:0032535,GO:0036211,GO:…	K08286,K15503	B, K	ankyrin repeat, family A (RFXANK-like), 2
DH_g4427.t1		K06653	E	Ankyrin Repeat
DH_g4430.t1	GO:0005575,GO:0005623,GO:0005886,GO:0016020,GO:0044464,GO:0071944		S	VSP with INR
DH_g4432.t1	GO:0005575,GO:0005623,GO:0005886,GO:0016020,GO:0044464,GO:0071944		S	VSP with INR
DH_g4433.t1		K08863,K15502,K15503	T	NIMA-related kinase
DH_g4434.t1	GO:0005575,GO:0005623,GO:0005886,GO:0016020,GO:0044464,GO:0071944		S	VSP with INR
DH_g4442.t1		K01359	O	proprotein convertase subtilisin kexin type
DH_g4444.t1			S	FU
DH_g4445.t1		K01359	O	proprotein convertase subtilisin kexin type
DH_g4453.t1	GO:0005575,GO:0005623,GO:0005886,GO:0016020,GO:0044464,GO:0071944		S	VSP with INR
DH_g522.t1			P	ATPase class II type
DH_g622.t1	GO:0000228,GO:0000418,GO:0000419,GO:0000428,GO:0000785,GO:0000790,GO:0000792,GO:0002682,GO:0003674,GO:0003824,GO:0003899,GO:0005575,GO:0005622,GO:0005623,GO:0005634,GO:0005654,GO:0005694,GO:0005720,GO:0005737,GO:0005739,GO:0006139,GO:0006259,GO:0006304,GO:0006305,GO:0006306,GO:0006396,GO:0006725,GO:0006807,GO:0006950,GO:0006952,GO:0008150,GO:0008152,GO:0009058,GO:0009059,GO:0009507,GO:0009536,GO:…	K03010,K03043,K16252	K	dna-directed rna polymerase
DH_g642.t1		K01359	O	proprotein convertase subtilisin kexin type
DH_g65.t1		K18626
DH_g674.t1		K01359	O	proprotein convertase subtilisin kexin type
DH_g697.t1			T	p21 protein (Cdc42 Rac)-activated kinase
DH_g700.t1		K05668	Q	ATP-binding cassette, sub-family C (CFTR MRP), member
DH_g702.t1	GO:0005575,GO:0005623,GO:0005886,GO:0016020,GO:0044464,GO:0071944		S	VSP with INR
DH_g711.t1			B	high mobility group
DH_g769.t1		K05641	Q	ATP-binding cassette sub-family A ABC1 member
DH_g793.t1	GO:0005575,GO:0005622,GO:0005623,GO:0005737,GO:0044424,GO:0044464		S	small proline-rich protein 3
DH_g794.t1		K08863,K15502,K15503	T	NIMA-related kinase
DH_g866.t1	GO:0001558,GO:0003674,GO:0003824,GO:0005488,GO:0005575,GO:0005576,GO:0005622,GO:0005623,GO:0006508,GO:0008150,GO:0008152,GO:0008233,GO:0008237,GO:0008270,GO:0016787,GO:0019538,GO:0040008,GO:0043167,GO:0043169,GO:0043170,GO:0044238,GO:0044464,GO:0046872,GO:0046914,GO:0050789,GO:0050794,GO:0051128,GO:0065007,GO:0070011,GO:0071704	K07762,K08647	O	whole genome shotgun sequence
DH_g867.t1			T	protein kinase kinase kinase
DH_g868.t1			M	Ankyrin Repeat Protein
DH_g880.t1	GO:0005575,GO:0005623,GO:0005886,GO:0016020,GO:0044464,GO:0071944		S	VSP with INR
DH_g887.t1		K03768	O	PPIases accelerate the folding of proteins (By similarity)
ERR311185_g1010.t1		K15503	B, K	ankyrin repeat, family A (RFXANK-like), 2
ERR311185_g1012.t1		K07095,K18467	U	Vacuolar Protein
ERR311185_g1014.t1	GO:0000060,GO:0000082,GO:0000166,GO:0000226,GO:0000278,GO:0001882,GO:0001883,GO:0003674,GO:0003824,GO:0003924,GO:0005083,GO:0005092,GO:0005488,GO:0005515,GO:0005525,GO:0005575,GO:0005622,GO:0005623,GO:0005634,GO:0005635,GO:0005643,GO:0005737,GO:0005813,GO:0005815,GO:0005856,GO:0006139,GO:0006152,GO:0006163,GO:0006184,GO:0006195,GO:0006259,GO:0006260,GO:0006403,GO:0006405,GO:0006508,GO:0006511,GO:…	K15306	U	ran binding protein
ERR311185_g1040.t1		K01090	T	PHOsphatase
ERR311185_g1062.t1	GO:0000003,GO:0000226,GO:0000278,GO:0001654,GO:0001763,GO:0002009,GO:0002119,GO:0002164,GO:0002199,GO:0003674,GO:0003824,GO:0005488,GO:0005515,GO:0005575,GO:0005622,GO:0005623,GO:0005634,GO:0005737,GO:0005829,GO:0005832,GO:0005856,GO:0005874,GO:0005875,GO:0005886,GO:0006139,GO:0006152,GO:0006163,GO:0006195,GO:0006200,GO:0006457,GO:0006458,GO:0006461,GO:0006725,GO:0006753,GO:0006793,GO:0006796,GO:…	K09495	O	t-complex protein 1
ERR311185_g1069.t1		K00021	I	hydroxymethylglutaryl-CoA reductase, degradative family protein
ERR311185_g1086.t1	GO:0003674,GO:0005488,GO:0005515,GO:0005575,GO:0005622,GO:0005623,GO:0005634,GO:0005730,GO:0005737,GO:0005783,GO:0005788,GO:0006457,GO:0006508,GO:0006511,GO:0006950,GO:0006986,GO:0008150,GO:0008152,GO:0009056,GO:0009057,GO:0009987,GO:0010033,GO:0010498,GO:0019538,GO:0019941,GO:0030163,GO:0030433,GO:0030544,GO:0031072,GO:0031974,GO:0031981,GO:0033554,GO:0034620,GO:0034975,GO:0035966,GO:0035967,GO:…	K03686,K09503,K14002	O	DnaJ (Hsp40) homolog, subfamily A, member
ERR311185_g1089.t1	GO:0000003,GO:0000313,GO:0000314,GO:0002119,GO:0002164,GO:0003006,GO:0003674,GO:0003676,GO:0003723,GO:0003735,GO:0005198,GO:0005488,GO:0005575,GO:0005576,GO:0005615,GO:0005622,GO:0005623,GO:0005634,GO:0005730,GO:0005732,GO:0005737,GO:0005739,GO:0005759,GO:0005761,GO:0005763,GO:0005829,GO:0005840,GO:0006139,GO:0006364,GO:0006396,GO:0006412,GO:0006725,GO:0006807,GO:0006810,GO:0006897,GO:0006898,GO:…	K14560	A	u3 small nucleolar ribonucleoprotein
ERR311185_g1097.t1	GO:0000003,GO:0000746,GO:0000747,GO:0003674,GO:0003824,GO:0005575,GO:0005576,GO:0005615,GO:0005623,GO:0005886,GO:0007275,GO:0007568,GO:0008150,GO:0008152,GO:0008233,GO:0008234,GO:0008340,GO:0009897,GO:0009986,GO:0009987,GO:0010259,GO:0016020,GO:0016787,GO:0019953,GO:0032501,GO:0032502,GO:0044421,GO:0044425,GO:0044459,GO:0044464,GO:0044699,GO:0044707,GO:0044764,GO:0044767,GO:0051704,GO:0070011,GO:…	K01365	O	cathepsin
ERR311185_g1114.t1		K01768	T	CYCc
ERR311185_g1121.t1	GO:0000003,GO:0000022,GO:0000075,GO:0000226,GO:0000228,GO:0000278,GO:0000785,GO:0000792,GO:0000793,GO:0000794,GO:0003006,GO:0003674,GO:0003824,GO:0005575,GO:0005622,GO:0005623,GO:0005634,GO:0005694,GO:0005737,GO:0005829,GO:0006464,GO:0006950,GO:0006974,GO:0006996,GO:0007010,GO:0007017,GO:0007049,GO:0007051,GO:0007052,GO:0007275,GO:0007346,GO:0008150,GO:0008152,GO:0009719,GO:0009725,GO:0009737,GO:…	K02332,K10577	O	ubiquitin-conjugating enzyme
ERR311185_g113.t1	GO:0000003,GO:0002119,GO:0002164,GO:0003674,GO:0003676,GO:0003677,GO:0003697,GO:0003723,GO:0005488,GO:0005575,GO:0005622,GO:0005623,GO:0005634,GO:0005654,GO:0005730,GO:0005732,GO:0006139,GO:0006364,GO:0006396,GO:0006725,GO:0006807,GO:0006810,GO:0006897,GO:0006898,GO:0007275,GO:0008150,GO:0008152,GO:0009790,GO:0009791,GO:0009792,GO:0009987,GO:0010467,GO:0015030,GO:0016070,GO:0016072,GO:0016192,GO:…	K14561	A	u3 small nucleolar ribonucleoprotein
ERR311185_g1136.t1			M	Ankyrin Repeat Protein
ERR311185_g1144.t1			T	calcium-dependent protein kinase
ERR311185_g1151.t1		K15014	P	transporter
ERR311185_g1167.t1	GO:0001522,GO:0003674,GO:0003824,GO:0005575,GO:0005622,GO:0005623,GO:0005634,GO:0005737,GO:0005739,GO:0005829,GO:0006139,GO:0006396,GO:0006399,GO:0006400,GO:0006725,GO:0006766,GO:0006767,GO:0006771,GO:0006807,GO:0008033,GO:0008150,GO:0008152,GO:0008835,GO:0009058,GO:0009110,GO:0009231,GO:0009451,GO:0009536,GO:0009982,GO:0009987,GO:0010467,GO:0016070,GO:0016787,GO:0016810,GO:0016814,GO:0016853,GO:…	K01718,K14655,K15453,K15454	A	RNA pseudouridylate synthase domain containing
ERR311185_g1180.t1			S	Cyclin Y
ERR311185_g1188.t1		K04373,K07376,K09257	T	ribosomal protein s6 kinase
ERR311185_g1191.t1		K08863,K15502,K15503	T	NIMA-related kinase
ERR311185_g1195.t1	GO:0003674,GO:0003824,GO:0005575,GO:0005622,GO:0005623,GO:0005737,GO:0005768,GO:0006139,GO:0006152,GO:0006163,GO:0006195,GO:0006200,GO:0006725,GO:0006753,GO:0006793,GO:0006796,GO:0006807,GO:0006810,GO:0006897,GO:0006909,GO:0006928,GO:0008150,GO:0008152,GO:0009056,GO:0009116,GO:0009117,GO:0009119,GO:0009123,GO:0009125,GO:0009126,GO:0009128,GO:0009141,GO:0009143,GO:0009144,GO:0009146,GO:0009150,GO:…	K06027	O	n-ethylmaleimide-sensitive factor
ERR311185_g1196.t1			P	ATPase class II type
ERR311185_g1203.t1		K08863,K15502,K15503	T	NIMA-related kinase
ERR311185_g1204.t1		K08863,K15502,K15503	T	NIMA-related kinase
ERR311185_g1217.t1	GO:0000139,GO:0003674,GO:0003824,GO:0005575,GO:0005622,GO:0005623,GO:0005737,GO:0005783,GO:0005789,GO:0005794,GO:0005886,GO:0006629,GO:0006643,GO:0006644,GO:0006664,GO:0006665,GO:0006672,GO:0006677,GO:0006678,GO:0006679,GO:0006687,GO:0006688,GO:0006793,GO:0006796,GO:0006807,GO:0007275,GO:0008120,GO:0008150,GO:0008152,GO:0008194,GO:0008544,GO:0008610,GO:0009056,GO:0009058,GO:0009247,GO:0009888,GO:…	K00720	I, M	Ceramide glucosyltransferase
ERR311185_g1223.t1	GO:0003674,GO:0003824,GO:0005575,GO:0005622,GO:0005623,GO:0005737,GO:0005768,GO:0006139,GO:0006152,GO:0006163,GO:0006195,GO:0006200,GO:0006725,GO:0006753,GO:0006793,GO:0006796,GO:0006807,GO:0006810,GO:0006897,GO:0006909,GO:0006928,GO:0008150,GO:0008152,GO:0009056,GO:0009116,GO:0009117,GO:0009119,GO:0009123,GO:0009125,GO:0009126,GO:0009128,GO:0009141,GO:0009143,GO:0009144,GO:0009146,GO:0009150,GO:…	K06027	O	n-ethylmaleimide-sensitive factor
ERR311185_g1231.t1			S	Inherit from NOG: Viral A-type inclusion protein
ERR311185_g1255.t1	GO:0005575,GO:0005622,GO:0005623,GO:0005634,GO:0006950,GO:0006952,GO:0006954,GO:0008150,GO:0009611,GO:0043226,GO:0043227,GO:0043229,GO:0043231,GO:0044424,GO:0044464,GO:0050896	K14242	E	Ankyrin Repeat
ERR311185_g1260.t1			C	alcohol dehydrogenase
ERR311185_g1265.t1	GO:0000413,GO:0003674,GO:0003755,GO:0003824,GO:0005488,GO:0005527,GO:0005528,GO:0005575,GO:0006464,GO:0008144,GO:0008150,GO:0008152,GO:0009987,GO:0016020,GO:0016853,GO:0016859,GO:0018193,GO:0018208,GO:0019538,GO:0036211,GO:0043170,GO:0043412,GO:0044237,GO:0044238,GO:0044260,GO:0044267,GO:0071704,GO:0097159,GO:1901363	K01802,K03773,K09568,K09571	O	Peptidyl-prolyl cis-trans isomerase
ERR311185_g1270.t1		K03097	T	Casein Kinase
ERR311185_g1287.t1	GO:0000226,GO:0000228,GO:0000793,GO:0000794,GO:0000902,GO:0002376,GO:0002478,GO:0002495,GO:0002504,GO:0003008,GO:0003674,GO:0003774,GO:0003777,GO:0003824,GO:0005083,GO:0005085,GO:0005088,GO:0005089,GO:0005488,GO:0005515,GO:0005575,GO:0005622,GO:0005623,GO:0005634,GO:0005694,GO:0005737,GO:0005783,GO:0005813,GO:0005815,GO:0005819,GO:0005829,GO:0005856,GO:0005871,GO:0005874,GO:0005875,GO:0005876,GO:…		U	Kinesin-Associated Protein
ERR311185_g1289.t1	GO:0001558,GO:0003674,GO:0003824,GO:0005488,GO:0005575,GO:0005576,GO:0005622,GO:0005623,GO:0006508,GO:0008150,GO:0008152,GO:0008233,GO:0008237,GO:0008270,GO:0016787,GO:0019538,GO:0040008,GO:0043167,GO:0043169,GO:0043170,GO:0044238,GO:0044464,GO:0046872,GO:0046914,GO:0050789,GO:0050794,GO:0051128,GO:0065007,GO:0070011,GO:0071704	K07762,K08647	O	whole genome shotgun sequence
ERR311185_g1291.t1	GO:0000003,GO:0000086,GO:0000166,GO:0000226,GO:0000278,GO:0000287,GO:0000775,GO:0000776,GO:0000777,GO:0000779,GO:0000793,GO:0000902,GO:0001558,GO:0001654,GO:0001736,GO:0001737,GO:0001738,GO:0001745,GO:0001882,GO:0001883,GO:0001932,GO:0001934,GO:0001948,GO:0002009,GO:0002118,GO:0002119,GO:0002121,GO:0002164,GO:0002165,GO:0003674,GO:0003824,GO:0004672,GO:0004674,GO:0004712,GO:0005488,GO:0005515,GO:…	K00924,K02218,K03359,K08957,K08959,K08960,K14758	T	Casein Kinase
ERR311185_g1293.t1
ERR311185_g1302.t1			L	werner helicase interacting protein
ERR311185_g1331.t1	GO:0000003,GO:0000070,GO:0000075,GO:0000077,GO:0000086,GO:0000166,GO:0000226,GO:0000228,GO:0000278,GO:0000280,GO:0000287,GO:0000775,GO:0000776,GO:0000777,GO:0000779,GO:0000793,GO:0000794,GO:0000819,GO:0000910,GO:0000922,GO:0001701,GO:0001824,GO:0001882,GO:0001883,GO:0001932,GO:0001934,GO:0002009,GO:0003006,GO:0003674,GO:0003824,GO:0004672,GO:0004674,GO:0004871,GO:0005488,GO:0005515,GO:0005524,GO:…	K05661,K08857,K15503	T	NIMA-related kinase
ERR311185_g1333.t1	GO:0005575,GO:0005622,GO:0005623,GO:0005634,GO:0043226,GO:0043227,GO:0043229,GO:0043231,GO:0044424,GO:0044464	K02206,K02211,K08819	T	Cyclin-Dependent Kinase
ERR311185_g1343.t1	GO:0003674,GO:0003824,GO:0004000,GO:0005488,GO:0005515,GO:0005575,GO:0005576,GO:0005615,GO:0005622,GO:0005623,GO:0005634,GO:0005737,GO:0005829,GO:0006139,GO:0006382,GO:0006396,GO:0006399,GO:0006400,GO:0006725,GO:0006807,GO:0008033,GO:0008150,GO:0008152,GO:0008251,GO:0009451,GO:0009987,GO:0010467,GO:0016070,GO:0016553,GO:0016787,GO:0016810,GO:0016814,GO:0019239,GO:0032991,GO:0034470,GO:0034641,GO:…	K15442	A	adenosine deaminase, tRNA-specific 3
ERR311185_g1349.t1	GO:0000003,GO:0000070,GO:0000075,GO:0000077,GO:0000086,GO:0000166,GO:0000226,GO:0000228,GO:0000278,GO:0000280,GO:0000287,GO:0000775,GO:0000776,GO:0000777,GO:0000779,GO:0000793,GO:0000794,GO:0000819,GO:0000910,GO:0000922,GO:0001701,GO:0001824,GO:0001882,GO:0001883,GO:0001932,GO:0001934,GO:0002009,GO:0003006,GO:0003674,GO:0003824,GO:0004672,GO:0004674,GO:0004871,GO:0005488,GO:0005515,GO:0005524,GO:…	K05661,K08857,K15503	T	NIMA-related kinase
ERR311185_g1350.t1	GO:0000003,GO:0000070,GO:0000075,GO:0000077,GO:0000086,GO:0000166,GO:0000226,GO:0000228,GO:0000278,GO:0000280,GO:0000287,GO:0000775,GO:0000776,GO:0000777,GO:0000779,GO:0000793,GO:0000794,GO:0000819,GO:0000910,GO:0000922,GO:0001701,GO:0001824,GO:0001882,GO:0001883,GO:0001932,GO:0001934,GO:0002009,GO:0003006,GO:0003674,GO:0003824,GO:0004672,GO:0004674,GO:0004871,GO:0005488,GO:0005515,GO:0005524,GO:…	K05661,K08857,K15503	T	NIMA-related kinase
ERR311185_g136.t1
ERR311185_g1414.t1		K08863	T	NIMA-related kinase
ERR311185_g1424.t1	GO:0000139,GO:0000166,GO:0000902,GO:0001882,GO:0001883,GO:0003674,GO:0003824,GO:0003924,GO:0005488,GO:0005525,GO:0005575,GO:0005622,GO:0005623,GO:0005737,GO:0005773,GO:0005774,GO:0005783,GO:0005789,GO:0005794,GO:0005829,GO:0005886,GO:0005938,GO:0006139,GO:0006152,GO:0006163,GO:0006184,GO:0006195,GO:0006725,GO:0006753,GO:0006793,GO:0006796,GO:0006807,GO:0006810,GO:0006888,GO:0006944,GO:0006996,GO:…		Z	Cooperates with the reticulon proteins and tubule- shaping DP1 family proteins to generate and maintain the structure of the tubular endoplasmic reticulum network. Has GTPase activity, which is required for its function in ER organization (By similarity)
ERR311185_g1432.t1			S	RNA cap guanine-N2 methyltransferase
ERR311185_g1434.t1	GO:0003674,GO:0003824,GO:0004672,GO:0006464,GO:0006468,GO:0006793,GO:0006796,GO:0008150,GO:0008152,GO:0009987,GO:0016301,GO:0016310,GO:0016740,GO:0016772,GO:0016773,GO:0019538,GO:0036211,GO:0043170,GO:0043412,GO:0044237,GO:0044238,GO:0044260,GO:0044267,GO:0050321,GO:0071704	K00870,K03083	T	Glycogen synthase kinase
ERR311185_g1435.t1		K10645,K15503	B, K	ankyrin repeat, family A (RFXANK-like), 2
ERR311185_g1465.t1	GO:0002178,GO:0003674,GO:0003824,GO:0004758,GO:0005575,GO:0005622,GO:0005623,GO:0005737,GO:0005783,GO:0005789,GO:0006629,GO:0006643,GO:0006665,GO:0006807,GO:0008150,GO:0008152,GO:0008610,GO:0009058,GO:0009536,GO:0009987,GO:0012505,GO:0016020,GO:0016408,GO:0016409,GO:0016454,GO:0016740,GO:0016746,GO:0016747,GO:0017059,GO:0020011,GO:0030148,GO:0031090,GO:0031211,GO:0032991,GO:0042175,GO:0043226,GO:…	K00652,K00654	O	Serine palmitoyl-transferase
ERR311185_g1478.t1	GO:0000828,GO:0000829,GO:0000830,GO:0000831,GO:0003674,GO:0003824,GO:0005575,GO:0005622,GO:0005623,GO:0005634,GO:0005737,GO:0005829,GO:0005856,GO:0005886,GO:0006066,GO:0006793,GO:0006796,GO:0006996,GO:0007010,GO:0007163,GO:0008150,GO:0008152,GO:0009058,GO:0009987,GO:0016020,GO:0016043,GO:0016301,GO:0016310,GO:0016740,GO:0016772,GO:0016776,GO:0019637,GO:0019751,GO:0030029,GO:0030036,GO:0030865,GO:…	K13024	S	Diphosphoinositol pentakisphosphate kinase
ERR311185_g1483.t1	GO:0005575,GO:0005576	K08254,K12472	S	oligomeric mucus gel-forming
ERR311185_g1493.t1	GO:0005575,GO:0005623,GO:0005886,GO:0016020,GO:0044464,GO:0071944		S	VSP with INR
ERR311185_g1499.t1	GO:0000003,GO:0000070,GO:0000075,GO:0000151,GO:0000226,GO:0000228,GO:0000236,GO:0000278,GO:0000280,GO:0000775,GO:0000776,GO:0000777,GO:0000778,GO:0000779,GO:0000780,GO:0000793,GO:0000794,GO:0000819,GO:0003674,GO:0005488,GO:0005515,GO:0005575,GO:0005622,GO:0005623,GO:0005634,GO:0005654,GO:0005694,GO:0005737,GO:0005829,GO:0005856,GO:0005875,GO:0006508,GO:0006511,GO:0006996,GO:0007010,GO:0007017,GO:…	K02180,K04532,K14298	S	Mitotic checkpoint protein
ERR311185_g1533.t1			T	p21 protein (Cdc42 Rac)-activated kinase
ERR311185_g1547.t1	GO:0000322,GO:0000323,GO:0000324,GO:0000329,GO:0005575,GO:0005622,GO:0005623,GO:0005737,GO:0005773,GO:0005774,GO:0005794,GO:0006873,GO:0006875,GO:0006996,GO:0007005,GO:0008150,GO:0009987,GO:0016020,GO:0016021,GO:0016043,GO:0019725,GO:0030003,GO:0030026,GO:0031090,GO:0031224,GO:0042592,GO:0043226,GO:0043227,GO:0043229,GO:0043231,GO:0044422,GO:0044424,GO:0044425,GO:0044437,GO:0044444,GO:0044446,GO:…	K16302	P	Inherit from COG: Transfers the fatty acyl group on membrane lipoproteins (By similarity)
ERR311185_g1566.t1	GO:0000003,GO:0000070,GO:0000090,GO:0000091,GO:0000212,GO:0000226,GO:0000278,GO:0000279,GO:0000280,GO:0000819,GO:0000910,GO:0000922,GO:0003674,GO:0003774,GO:0003777,GO:0003824,GO:0005575,GO:0005622,GO:0005623,GO:0005813,GO:0005815,GO:0005819,GO:0005828,GO:0005856,GO:0005871,GO:0005874,GO:0005875,GO:0005876,GO:0006461,GO:0006928,GO:0006996,GO:0007010,GO:0007017,GO:0007018,GO:0007019,GO:0007020,GO:…	K10393	Z	Kinesin family member
ERR311185_g1574.t1	GO:0003674,GO:0003824,GO:0004750,GO:0005488,GO:0005575,GO:0005576,GO:0005622,GO:0005623,GO:0005737,GO:0005829,GO:0005975,GO:0005996,GO:0006006,GO:0006007,GO:0006098,GO:0006139,GO:0006725,GO:0006732,GO:0006733,GO:0006739,GO:0006740,GO:0006753,GO:0006793,GO:0006796,GO:0006807,GO:0006950,GO:0008150,GO:0008152,GO:0009052,GO:0009056,GO:0009117,GO:0009266,GO:0009409,GO:0009507,GO:0009526,GO:0009532,GO:…	K01783	G	ribulose-phosphate 3-epimerase
ERR311185_g1583.t1		K02599	S	Notch ligand involved in the mediation of Notch signaling (By similarity)
ERR311185_g1602.t1			S	Inherit from NOG: Viral A-type inclusion protein
ERR311185_g1606.t1	GO:0000003,GO:0000428,GO:0001817,GO:0001819,GO:0002119,GO:0002164,GO:0002682,GO:0002684,GO:0003674,GO:0003824,GO:0003899,GO:0005575,GO:0005622,GO:0005623,GO:0005634,GO:0005654,GO:0005666,GO:0005730,GO:0005736,GO:0005737,GO:0005829,GO:0006139,GO:0006351,GO:0006353,GO:0006354,GO:0006360,GO:0006383,GO:0006385,GO:0006386,GO:0006725,GO:0006807,GO:0006915,GO:0007275,GO:0008150,GO:0008152,GO:0008219,GO:…	K03021	K	dna-directed RNA polymerase
ERR311185_g1628.t1		K08863	T	NIMA-related kinase
ERR311185_g1634.t1	GO:0000003,GO:0000070,GO:0000075,GO:0000077,GO:0000086,GO:0000166,GO:0000226,GO:0000228,GO:0000278,GO:0000280,GO:0000287,GO:0000775,GO:0000776,GO:0000777,GO:0000779,GO:0000793,GO:0000794,GO:0000819,GO:0000910,GO:0000922,GO:0001701,GO:0001824,GO:0001882,GO:0001883,GO:0001932,GO:0001934,GO:0002009,GO:0003006,GO:0003674,GO:0003824,GO:0004672,GO:0004674,GO:0004871,GO:0005488,GO:0005515,GO:0005524,GO:…	K05661,K08857,K15503	T	NIMA-related kinase
ERR311185_g1650.t1	GO:0000003,GO:0000166,GO:0001525,GO:0001568,GO:0001569,GO:0001763,GO:0001882,GO:0001883,GO:0001944,GO:0002009,GO:0002119,GO:0002164,GO:0003674,GO:0003676,GO:0003723,GO:0003824,GO:0004812,GO:0004828,GO:0005488,GO:0005524,GO:0005575,GO:0005622,GO:0005623,GO:0005737,GO:0005739,GO:0005829,GO:0006082,GO:0006139,GO:0006396,GO:0006399,GO:0006412,GO:0006418,GO:0006434,GO:0006520,GO:0006725,GO:0006807,GO:…	K01875	J	seryl-tRNA synthetase
ERR311185_g1651.t1			E	Serine dehydratase alpha chain
ERR311185_g1652.t1	GO:0000226,GO:0000902,GO:0001539,GO:0001578,GO:0001655,GO:0001822,GO:0001947,GO:0002009,GO:0003007,GO:0003143,GO:0003146,GO:0003341,GO:0003351,GO:0005575,GO:0005622,GO:0005623,GO:0005737,GO:0005929,GO:0006461,GO:0006928,GO:0006996,GO:0007010,GO:0007017,GO:0007018,GO:0007275,GO:0007368,GO:0007389,GO:0007507,GO:0008150,GO:0009653,GO:0009790,GO:0009799,GO:0009855,GO:0009887,GO:0009888,GO:0009987,GO:…		S	coiled-coil domain containing 40
ERR311185_g166.t1		K01275	O	cathepsin
ERR311185_g1688.t1	GO:0000003,GO:0000323,GO:0000502,GO:0000902,GO:0002065,GO:0003002,GO:0003006,GO:0003674,GO:0003824,GO:0004175,GO:0004197,GO:0004221,GO:0004843,GO:0005488,GO:0005515,GO:0005575,GO:0005622,GO:0005623,GO:0005634,GO:0005654,GO:0005737,GO:0005764,GO:0005773,GO:0005829,GO:0006109,GO:0006111,GO:0006355,GO:0006464,GO:0006508,GO:0006511,GO:0006950,GO:0007275,GO:0007389,GO:0007399,GO:0007548,GO:0008150,GO:…	K11836	O	ubiquitin carboxyl-terminal hydrolase
ERR311185_g1689.t1		K06653	E	Ankyrin Repeat
ERR311185_g1710.t1	GO:0000003,GO:0001302,GO:0001700,GO:0001701,GO:0002009,GO:0002119,GO:0002164,GO:0003674,GO:0003824,GO:0004379,GO:0005488,GO:0005575,GO:0005622,GO:0005623,GO:0005737,GO:0005794,GO:0005829,GO:0005840,GO:0005856,GO:0005886,GO:0006464,GO:0006497,GO:0006498,GO:0006499,GO:0006810,GO:0006897,GO:0006898,GO:0006915,GO:0007275,GO:0007391,GO:0007399,GO:0007568,GO:0007569,GO:0008144,GO:0008150,GO:0008152,GO:…	K00671	I	Adds a myristoyl group to the N-terminal glycine residue of certain cellular proteins (By similarity)
ERR311185_g1727.t1		K00858	G	nad kinase
ERR311185_g1730.t1		K10395,K10401	Z	Kinesin family
ERR311185_g1732.t1		K08857,K13412	S	forebrain astrocyte differentiation
ERR311185_g1746.t1			S	Inherit from NOG: Viral A-type inclusion protein
ERR311185_g1783.t1			S	regulation of RNA biosynthetic process
ERR311185_g1784.t1			S	Inherit from NOG: Viral A-type inclusion protein
ERR311185_g1785.t1		K11699	K	rna polymerase
ERR311185_g1807.t1
ERR311185_g183.t1			Q	ATP-binding cassette sub-family A ABC1 member
ERR311185_g1866.t1	GO:0000272,GO:0003674,GO:0003824,GO:0004133,GO:0004134,GO:0004135,GO:0004553,GO:0004558,GO:0005575,GO:0005576,GO:0005615,GO:0005622,GO:0005623,GO:0005634,GO:0005737,GO:0005739,GO:0005975,GO:0005976,GO:0005977,GO:0005980,GO:0006073,GO:0006091,GO:0006112,GO:0007275,GO:0008150,GO:0008152,GO:0009056,GO:0009057,GO:0009251,GO:0009987,GO:0015926,GO:0015980,GO:0016052,GO:0016740,GO:0016757,GO:0016758,GO:…	K01196	G	Glycogen debranching enzyme
ERR311185_g1872.t1	GO:0000003,GO:0000075,GO:0000077,GO:0000082,GO:0000084,GO:0000209,GO:0000278,GO:0000502,GO:0000932,GO:0002119,GO:0002164,GO:0002376,GO:0002474,GO:0002478,GO:0002479,GO:0003674,GO:0003676,GO:0003723,GO:0003824,GO:0004175,GO:0005488,GO:0005515,GO:0005575,GO:0005622,GO:0005623,GO:0005634,GO:0005654,GO:0005737,GO:0005739,GO:0005773,GO:0005774,GO:0005829,GO:0005839,GO:0005840,GO:0005844,GO:0006139,GO:…	K02730	O	The proteasome is a multicatalytic proteinase complex which is characterized by its ability to cleave peptides with Arg, Phe, Tyr, Leu, and Glu adjacent to the leaving group at neutral or slightly basic pH. The proteasome has an ATP-dependent proteolytic activity (By similarity)
ERR311185_g1884.t1			T	ankyrin repeat
ERR311185_g1885.t1		K15503	B, K	ankyrin repeat, family A (RFXANK-like), 2
ERR311185_g1910.t1	GO:0000228,GO:0000785,GO:0000786,GO:0000788,GO:0000790,GO:0003674,GO:0003676,GO:0003677,GO:0005488,GO:0005575,GO:0005622,GO:0005623,GO:0005634,GO:0005694,GO:0006139,GO:0006259,GO:0006323,GO:0006325,GO:0006333,GO:0006334,GO:0006396,GO:0006397,GO:0006725,GO:0006807,GO:0006996,GO:0008150,GO:0008152,GO:0009987,GO:0010467,GO:0016043,GO:0016070,GO:0016071,GO:0022607,GO:0031497,GO:0031974,GO:0031981,GO:…	K11251	B	histone h2a
ERR311185_g1930.t1	GO:0000003,GO:0000075,GO:0000077,GO:0000082,GO:0000084,GO:0000209,GO:0000266,GO:0000278,GO:0000338,GO:0000502,GO:0000724,GO:0000725,GO:0000726,GO:0000909,GO:0002119,GO:0002164,GO:0002376,GO:0002474,GO:0002478,GO:0002479,GO:0003006,GO:0003674,GO:0003824,GO:0004175,GO:0004221,GO:0004222,GO:0004843,GO:0005488,GO:0005515,GO:0005575,GO:0005622,GO:0005623,GO:0005634,GO:0005654,GO:0005737,GO:0005739,GO:…	K03030	O	26S proteasome, non-ATPase regulatory subunit
ERR311185_g195.t1			I	Acyl-CoA synthetase long-chain family member
ERR311185_g1985.t1
ERR311185_g1992.t1		K15503	B, K	ankyrin repeat, family A (RFXANK-like), 2
ERR311185_g2006.t1	GO:0000022,GO:0000184,GO:0000226,GO:0000278,GO:0000822,GO:0000956,GO:0002181,GO:0003674,GO:0003676,GO:0003723,GO:0003735,GO:0005198,GO:0005488,GO:0005575,GO:0005576,GO:0005615,GO:0005622,GO:0005623,GO:0005634,GO:0005730,GO:0005737,GO:0005829,GO:0005840,GO:0005844,GO:0006139,GO:0006401,GO:0006402,GO:0006412,GO:0006413,GO:0006414,GO:0006415,GO:0006417,GO:0006605,GO:0006612,GO:0006613,GO:0006614,GO:…	K02987	J	ribosomal protein S4
ERR311185_g2010.t1	GO:0000003,GO:0000746,GO:0000747,GO:0003674,GO:0003824,GO:0004175,GO:0004252,GO:0004857,GO:0004866,GO:0004867,GO:0005575,GO:0005622,GO:0005623,GO:0005737,GO:0005794,GO:0005802,GO:0006508,GO:0007323,GO:0008150,GO:0008152,GO:0008233,GO:0008236,GO:0009986,GO:0009987,GO:0010466,GO:0010467,GO:0010951,GO:0016020,GO:0016043,GO:0016485,GO:0016540,GO:0016787,GO:0017171,GO:0019222,GO:0019538,GO:0019953,GO:…	K01341	O	proprotein convertase subtilisin kexin type
ERR311185_g2022.t1		K16365	S	tetratricopeptide repeat domain
ERR311185_g2027.t1		K16365	S	tetratricopeptide repeat domain
ERR311185_g2054.t1		K01359	O	proprotein convertase subtilisin kexin type
ERR311185_g2058.t1			S	Inherit from NOG: Viral A-type inclusion protein
ERR311185_g2067.t1		K09257	E	Ankyrin Repeat
ERR311185_g2070.t1	GO:0000003,GO:0000022,GO:0000226,GO:0000278,GO:0002181,GO:0002183,GO:0003674,GO:0003676,GO:0003723,GO:0003725,GO:0003727,GO:0003743,GO:0005488,GO:0005575,GO:0005622,GO:0005623,GO:0005634,GO:0005737,GO:0005829,GO:0005840,GO:0006412,GO:0006413,GO:0006810,GO:0006897,GO:0006898,GO:0006909,GO:0006996,GO:0007010,GO:0007017,GO:0007049,GO:0007051,GO:0007052,GO:0007154,GO:0007165,GO:0007166,GO:0007224,GO:…	K03236	J	Seems to be required for maximal rate of protein biosynthesis. Enhances ribosome dissociation into subunits and stabilizes the binding of the initiator Met-tRNA(I) to 40 S ribosomal subunits (By similarity)
ERR311185_g2086.t1	GO:0000139,GO:0005575,GO:0005622,GO:0005623,GO:0005737,GO:0005768,GO:0005794,GO:0005829,GO:0010008,GO:0012505,GO:0012506,GO:0016020,GO:0016023,GO:0030139,GO:0030659,GO:0030666,GO:0030670,GO:0031090,GO:0031410,GO:0031982,GO:0031988,GO:0043226,GO:0043227,GO:0043229,GO:0043231,GO:0044422,GO:0044424,GO:0044431,GO:0044433,GO:0044440,GO:0044444,GO:0044446,GO:0044464,GO:0045335	K08516	U	YKT6 v-SNARE homolog (S. cerevisiae)
ERR311185_g2092.t1	GO:0000003,GO:0003006,GO:0003674,GO:0003824,GO:0004812,GO:0006082,GO:0006139,GO:0006399,GO:0006412,GO:0006418,GO:0006520,GO:0006725,GO:0006807,GO:0006950,GO:0007275,GO:0008150,GO:0008152,GO:0009058,GO:0009059,GO:0009605,GO:0009987,GO:0009991,GO:0010467,GO:0016070,GO:0016874,GO:0016875,GO:0016876,GO:0019538,GO:0019752,GO:0019954,GO:0022414,GO:0030582,GO:0030587,GO:0031667,GO:0032501,GO:0032502,GO:…	K15437	J	Aminoacyl tRNA synthetase complex-interacting multifunctional protein 1
ERR311185_g2098.t1			S	Integral membrane protein DUF92
ERR311185_g2100.t1	GO:0000147,GO:0000166,GO:0000910,GO:0001882,GO:0001883,GO:0003674,GO:0003824,GO:0004672,GO:0004674,GO:0005488,GO:0005524,GO:0005575,GO:0005622,GO:0005623,GO:0005737,GO:0005829,GO:0005856,GO:0005933,GO:0005935,GO:0005937,GO:0005938,GO:0006464,GO:0006468,GO:0006793,GO:0006796,GO:0006996,GO:0007010,GO:0007015,GO:0007049,GO:0007154,GO:0007165,GO:0008150,GO:0008152,GO:0009987,GO:0015629,GO:0016043,GO:…	K08286,K08853	T	associated kinase
ERR311185_g2103.t1			K	Chromosome 2 open reading frame 18
ERR311185_g2108.t1	GO:0000322,GO:0000323,GO:0000324,GO:0005575,GO:0005576,GO:0005622,GO:0005623,GO:0005634,GO:0005737,GO:0005773,GO:0005783,GO:0005829,GO:0006950,GO:0008150,GO:0009987,GO:0016020,GO:0033554,GO:0043226,GO:0043227,GO:0043229,GO:0043231,GO:0044424,GO:0044444,GO:0044464,GO:0044699,GO:0044763,GO:0050896,GO:0051716		F	5'-nucleotidase
ERR311185_g2112.t1		K15502,K15503	M	Ankyrin Repeat Protein
ERR311185_g2161.t1	GO:0000003,GO:0001508,GO:0002119,GO:0002164,GO:0003006,GO:0003674,GO:0005215,GO:0005487,GO:0005575,GO:0005622,GO:0005623,GO:0005634,GO:0005635,GO:0005643,GO:0005730,GO:0005737,GO:0005886,GO:0005911,GO:0005975,GO:0006403,GO:0006405,GO:0006406,GO:0006605,GO:0006606,GO:0006810,GO:0006886,GO:0006913,GO:0006937,GO:0006942,GO:0006996,GO:0006997,GO:0006998,GO:0007154,GO:0007165,GO:0007166,GO:0007267,GO:…	K14312	U	nuclear pore complex protein
ERR311185_g2163.t1	GO:0000003,GO:0000166,GO:0000325,GO:0001666,GO:0001775,GO:0001882,GO:0001883,GO:0002119,GO:0002164,GO:0002237,GO:0002252,GO:0002376,GO:0002576,GO:0002679,GO:0002682,GO:0002685,GO:0002688,GO:0003002,GO:0003008,GO:0003013,GO:0003018,GO:0003674,GO:0003824,GO:0004871,GO:0004872,GO:0004888,GO:0005215,GO:0005216,GO:0005253,GO:0005254,GO:0005488,GO:0005524,GO:0005575,GO:0005576,GO:0005622,GO:0005623,GO:…	K01509,K05031,K05665,K05666,K05668,K05670,K05671,K05672,K05673,K05674,K10827	Q	ATP-binding cassette, sub-family C (CFTR MRP), member
ERR311185_g217.t1	GO:0005575,GO:0005623,GO:0005886,GO:0016020,GO:0044464,GO:0071944		S	VSP with INR
ERR311185_g2172.t1	GO:0000003,GO:0000375,GO:0000377,GO:0000398,GO:0000459,GO:0000460,GO:0000466,GO:0000467,GO:0000469,GO:0000956,GO:0002009,GO:0002119,GO:0002164,GO:0003002,GO:0003006,GO:0003674,GO:0003676,GO:0003723,GO:0003724,GO:0003727,GO:0003729,GO:0003824,GO:0004004,GO:0004386,GO:0005488,GO:0005575,GO:0005622,GO:0005623,GO:0005634,GO:0005681,GO:0005730,GO:0005737,GO:0005829,GO:0006139,GO:0006152,GO:0006163,GO:…	K12598	A	Superkiller viralicidic activity 2-like
ERR311185_g2178.t1	GO:0005575,GO:0005623,GO:0005886,GO:0016020,GO:0044464,GO:0071944		S	VSP with INR
ERR311185_g2179.t1	GO:0005575,GO:0005622,GO:0005623,GO:0005737,GO:0005829,GO:0009536,GO:0020011,GO:0043226,GO:0043227,GO:0043229,GO:0043231,GO:0044424,GO:0044444,GO:0044464	K00873	G	Pyruvate kinase
ERR311185_g2181.t1	GO:0000003,GO:0000746,GO:0000747,GO:0003674,GO:0003824,GO:0004175,GO:0004252,GO:0004857,GO:0004866,GO:0004867,GO:0005575,GO:0005622,GO:0005623,GO:0005737,GO:0005794,GO:0005802,GO:0006508,GO:0007323,GO:0008150,GO:0008152,GO:0008233,GO:0008236,GO:0009986,GO:0009987,GO:0010466,GO:0010467,GO:0010951,GO:0016020,GO:0016043,GO:0016485,GO:0016540,GO:0016787,GO:0017171,GO:0019222,GO:0019538,GO:0019953,GO:…	K01341	O	proprotein convertase subtilisin kexin type
ERR311185_g22.t1
ERR311185_g2204.t1	GO:0005575,GO:0005622,GO:0005623,GO:0005737,GO:0009524,GO:0044424,GO:0044444,GO:0044464	K10394,K10398	Z	kinesin family member 11
ERR311185_g2215.t1	GO:0005575,GO:0005622,GO:0005623,GO:0005634,GO:0006950,GO:0006952,GO:0006954,GO:0008150,GO:0009611,GO:0043226,GO:0043227,GO:0043229,GO:0043231,GO:0044424,GO:0044464,GO:0050896	K08857,K14242	T	Neurofibromin 1
ERR311185_g222.t1			T	FHA domain
ERR311185_g2225.t1	GO:0005575,GO:0005622,GO:0005623,GO:0005634,GO:0006950,GO:0006952,GO:0006954,GO:0008150,GO:0009611,GO:0043226,GO:0043227,GO:0043229,GO:0043231,GO:0044424,GO:0044464,GO:0050896	K14242	E	Ankyrin Repeat
ERR311185_g2233.t1	GO:0005575,GO:0005623,GO:0005886,GO:0016020,GO:0044464,GO:0071944		S	VSP with INR
ERR311185_g2239.t1		K08857,K15502,K15503	S	forebrain astrocyte differentiation
ERR311185_g2241.t1	GO:0005575,GO:0005622,GO:0005623,GO:0005634,GO:0006950,GO:0006952,GO:0006954,GO:0008150,GO:0009611,GO:0043226,GO:0043227,GO:0043229,GO:0043231,GO:0044424,GO:0044464,GO:0050896	K14242	E	Ankyrin Repeat
ERR311185_g2255.t1	GO:0000082,GO:0000278,GO:0003674,GO:0003824,GO:0004672,GO:0005575,GO:0005622,GO:0005623,GO:0005634,GO:0005737,GO:0005886,GO:0006464,GO:0006468,GO:0006793,GO:0006796,GO:0006810,GO:0006873,GO:0007049,GO:0008150,GO:0008152,GO:0008361,GO:0009987,GO:0015846,GO:0016020,GO:0016043,GO:0016301,GO:0016310,GO:0016740,GO:0016772,GO:0016773,GO:0019538,GO:0019725,GO:0022402,GO:0022403,GO:0032535,GO:0036211,GO:…	K08286,K15503	B, K	ankyrin repeat, family A (RFXANK-like), 2
ERR311185_g2256.t1			E	Ankyrin Repeat
ERR311185_g2259.t1	GO:0000003,GO:0000151,GO:0000460,GO:0000463,GO:0000466,GO:0000470,GO:0002119,GO:0002164,GO:0003006,GO:0005575,GO:0005622,GO:0005623,GO:0005634,GO:0005654,GO:0005730,GO:0005856,GO:0005911,GO:0006139,GO:0006364,GO:0006396,GO:0006725,GO:0006807,GO:0006996,GO:0007154,GO:0007165,GO:0007166,GO:0007219,GO:0007275,GO:0007276,GO:0007399,GO:0007548,GO:0008150,GO:0008152,GO:0008283,GO:0009506,GO:0009790,GO:…	K11578,K14863,K15456	J	Component of the NOP7 complex, which is required for maturation of the 25S and 5.8S ribosomal RNAs and formation of the 60S ribosome (By similarity)
ERR311185_g2260.t1	GO:0005575,GO:0005622,GO:0005623,GO:0005737,GO:0005777,GO:0042579,GO:0043226,GO:0043227,GO:0043229,GO:0043231,GO:0044424,GO:0044444,GO:0044464
ERR311185_g2262.t1	GO:0005575,GO:0005622,GO:0005623,GO:0005634,GO:0005737,GO:0005739,GO:0005759,GO:0009536,GO:0020011,GO:0031974,GO:0043226,GO:0043227,GO:0043229,GO:0043231,GO:0043233,GO:0044422,GO:0044424,GO:0044429,GO:0044444,GO:0044446,GO:0044464,GO:0070013	K15429	A	Specifically methylates the N1 position of guanosine-37 in various cytoplasmic and mitochondrial tRNAs. Methylation is not dependent on the nature of the nucleoside 5' of the target nucleoside. This is the first step in the biosynthesis of wybutosine (yW), a modified base adjacent to the anticodon of tRNAs and required for accurate decoding (By similarity)
ERR311185_g2271.t1	GO:0000082,GO:0000278,GO:0003674,GO:0003824,GO:0004672,GO:0005575,GO:0005622,GO:0005623,GO:0005634,GO:0005737,GO:0005886,GO:0006464,GO:0006468,GO:0006793,GO:0006796,GO:0006810,GO:0006873,GO:0007049,GO:0008150,GO:0008152,GO:0008361,GO:0009987,GO:0015846,GO:0016020,GO:0016043,GO:0016301,GO:0016310,GO:0016740,GO:0016772,GO:0016773,GO:0019538,GO:0019725,GO:0022402,GO:0022403,GO:0032535,GO:0036211,GO:…	K08286,K15503	B, K	ankyrin repeat, family A (RFXANK-like), 2
ERR311185_g2272.t1	GO:0005575,GO:0006810,GO:0006855,GO:0008150,GO:0009987,GO:0015893,GO:0016020,GO:0042221,GO:0042493,GO:0044699,GO:0044763,GO:0044765,GO:0050896,GO:0051179,GO:0051234,GO:0055085	K05663,K06147	Q	(ABC) transporter
ERR311185_g2278.t1	GO:0000003,GO:0003006,GO:0003674,GO:0003676,GO:0003677,GO:0003682,GO:0005488,GO:0005575,GO:0005622,GO:0005623,GO:0005634,GO:0005730,GO:0005737,GO:0005829,GO:0006139,GO:0006351,GO:0006364,GO:0006396,GO:0006725,GO:0006807,GO:0006996,GO:0007275,GO:0007276,GO:0007281,GO:0007292,GO:0007293,GO:0007548,GO:0008150,GO:0008152,GO:0008406,GO:0008584,GO:0009058,GO:0009059,GO:0009653,GO:0009987,GO:0010467,GO:…	K14791	S	periodic tryptophan protein
ERR311185_g229.t1			S	Ankyrin repeat domain 24
ERR311185_g2303.t1	GO:0000003,GO:0000746,GO:0000747,GO:0003674,GO:0003824,GO:0005575,GO:0005576,GO:0005615,GO:0005623,GO:0005886,GO:0007275,GO:0007568,GO:0008150,GO:0008152,GO:0008233,GO:0008234,GO:0008340,GO:0009897,GO:0009986,GO:0009987,GO:0010259,GO:0016020,GO:0016787,GO:0019953,GO:0032501,GO:0032502,GO:0044421,GO:0044425,GO:0044459,GO:0044464,GO:0044699,GO:0044707,GO:0044764,GO:0044767,GO:0051704,GO:0070011,GO:…	K01365	O	cathepsin
ERR311185_g2308.t1		K01275	O	cathepsin
ERR311185_g2367.t1	GO:0000902,GO:0000910,GO:0001772,GO:0002376,GO:0003674,GO:0005083,GO:0005092,GO:0005094,GO:0005488,GO:0005515,GO:0005575,GO:0005622,GO:0005623,GO:0005634,GO:0005737,GO:0005829,GO:0005856,GO:0005886,GO:0005933,GO:0005934,GO:0005935,GO:0006810,GO:0006897,GO:0006907,GO:0006928,GO:0006955,GO:0006996,GO:0007010,GO:0007015,GO:0007049,GO:0007154,GO:0007162,GO:0007165,GO:0007166,GO:0007167,GO:0007169,GO:…	K12462	O	Rho GDP dissociation inhibitor (GDI)
ERR311185_g2373.t1	GO:0005575,GO:0005622,GO:0005623,GO:0005815,GO:0005856,GO:0005932,GO:0015630,GO:0042995,GO:0043226,GO:0043228,GO:0043229,GO:0043232,GO:0044422,GO:0044424,GO:0044430,GO:0044446,GO:0044463,GO:0044464	K16603	S	Tubulin tyrosine ligase-like family, member
ERR311185_g2374.t1		K03165	L	DNA topoisomerase
ERR311185_g2375.t1			B, K	ankyrin repeat, family A (RFXANK-like), 2
ERR311185_g2384.t1			M	Ankyrin Repeat Protein
ERR311185_g2386.t1		K15503	B, K	ankyrin repeat, family A (RFXANK-like), 2
ERR311185_g2396.t1	GO:0000003,GO:0000502,GO:0003674,GO:0003824,GO:0004175,GO:0005575,GO:0005622,GO:0005623,GO:0005634,GO:0005737,GO:0005839,GO:0006508,GO:0006511,GO:0006950,GO:0006974,GO:0007275,GO:0007568,GO:0008150,GO:0008152,GO:0008233,GO:0008340,GO:0009056,GO:0009057,GO:0009790,GO:0009792,GO:0009987,GO:0010259,GO:0010498,GO:0016787,GO:0019538,GO:0019941,GO:0030163,GO:0032501,GO:0032502,GO:0032504,GO:0032991,GO:…	K02734	O	The proteasome is a multicatalytic proteinase complex which is characterized by its ability to cleave peptides with Arg, Phe, Tyr, Leu, and Glu adjacent to the leaving group at neutral or slightly basic pH. The proteasome has an ATP-dependent proteolytic activity (By similarity)
ERR311185_g2408.t1		K04348	T	serine threonine-protein phosphatase
ERR311185_g241.t1			K	CTD (Carboxy-terminal domain, RNA polymerase II, polypeptide A) small
ERR311185_g2410.t1	GO:0000166,GO:0001525,GO:0001568,GO:0001944,GO:0002040,GO:0003674,GO:0003824,GO:0004175,GO:0004197,GO:0005198,GO:0005201,GO:0005488,GO:0005515,GO:0005575,GO:0005576,GO:0005578,GO:0005604,GO:0005615,GO:0005622,GO:0005623,GO:0005737,GO:0006810,GO:0007155,GO:0007275,GO:0008104,GO:0008150,GO:0008152,GO:0008233,GO:0008234,GO:0009653,GO:0009966,GO:0009967,GO:0009987,GO:0010646,GO:0010647,GO:0016197,GO:…	K01363	O	tubulointerstitial nephritis
ERR311185_g2412.t1	GO:0000003,GO:0002119,GO:0002164,GO:0007049,GO:0007126,GO:0007275,GO:0008150,GO:0009790,GO:0009791,GO:0009792,GO:0009987,GO:0022402,GO:0032501,GO:0032502,GO:0040007,GO:0044699,GO:0044707,GO:0044763,GO:0044767,GO:0048610,GO:0048856,GO:0051321	K03166,K10878	L	SPO11 meiotic protein covalently bound to DSB homolog (S. cerevisiae)
ERR311185_g2413.t1	GO:0001510,GO:0003674,GO:0003824,GO:0005575,GO:0005622,GO:0005623,GO:0005634,GO:0005730,GO:0005737,GO:0006139,GO:0006396,GO:0006399,GO:0006400,GO:0006725,GO:0006807,GO:0008033,GO:0008150,GO:0008152,GO:0008168,GO:0008173,GO:0008175,GO:0008757,GO:0009019,GO:0009116,GO:0009119,GO:0009451,GO:0009987,GO:0010467,GO:0010876,GO:0016070,GO:0016423,GO:0016740,GO:0016741,GO:0019915,GO:0030488,GO:0031974,GO:…	K00784,K15445	S	tRNA methyltransferase 10 homolog
ERR311185_g2420.t1	GO:0000045,GO:0000166,GO:0000271,GO:0002119,GO:0002164,GO:0003674,GO:0003824,GO:0003983,GO:0005488,GO:0005536,GO:0005575,GO:0005622,GO:0005623,GO:0005634,GO:0005737,GO:0005783,GO:0005829,GO:0005886,GO:0005975,GO:0005976,GO:0005977,GO:0005978,GO:0005984,GO:0005985,GO:0005991,GO:0005992,GO:0005996,GO:0006006,GO:0006011,GO:0006065,GO:0006073,GO:0006077,GO:0006078,GO:0006082,GO:0006091,GO:0006112,GO:…	K00963,K01835,K02987,K17260,K17491	G	UTP-glucose-1-phosphate uridylyltransferase
ERR311185_g243.t1	GO:0000003,GO:0000049,GO:0000184,GO:0000956,GO:0002119,GO:0002164,GO:0002181,GO:0003674,GO:0003676,GO:0003723,GO:0003735,GO:0005198,GO:0005488,GO:0005575,GO:0005622,GO:0005623,GO:0005634,GO:0005730,GO:0005737,GO:0005829,GO:0005840,GO:0006139,GO:0006364,GO:0006396,GO:0006401,GO:0006402,GO:0006412,GO:0006413,GO:0006414,GO:0006415,GO:0006605,GO:0006612,GO:0006613,GO:0006614,GO:0006725,GO:0006807,GO:…	K01952,K02917,K09377	J	Ribosomal protein
ERR311185_g2433.t1	GO:0000166,GO:0001882,GO:0001883,GO:0003674,GO:0003676,GO:0003723,GO:0003743,GO:0005085,GO:0005488,GO:0005515,GO:0005525,GO:0005575,GO:0005622,GO:0005623,GO:0005737,GO:0005829,GO:0005850,GO:0005851,GO:0005886,GO:0006412,GO:0006413,GO:0006417,GO:0006446,GO:0006950,GO:0007154,GO:0007267,GO:0007275,GO:0007399,GO:0007417,GO:0008135,GO:0008150,GO:0008152,GO:0009058,GO:0009059,GO:0009266,GO:0009408,GO:…	K03239	J	Translation initiation factor
ERR311185_g2449.t1			M	Ankyrin Repeat Protein
ERR311185_g2455.t1	GO:0005575,GO:0005623,GO:0005886,GO:0016020,GO:0044464,GO:0071944		S	VSP with INR
ERR311185_g2465.t1
ERR311185_g2475.t1		K09257	E	Ankyrin Repeat
ERR311185_g2492.t1	GO:0000003,GO:0000049,GO:0000166,GO:0000741,GO:0001882,GO:0001883,GO:0002119,GO:0002164,GO:0002181,GO:0003674,GO:0003676,GO:0003723,GO:0003824,GO:0004812,GO:0004817,GO:0005488,GO:0005515,GO:0005524,GO:0005575,GO:0005622,GO:0005623,GO:0005737,GO:0005739,GO:0005759,GO:0005829,GO:0006082,GO:0006139,GO:0006399,GO:0006412,GO:0006414,GO:0006418,GO:0006423,GO:0006520,GO:0006725,GO:0006807,GO:0006915,GO:…	K01883	J	cysteinyltRNA synthetase
ERR311185_g2494.t1			T, W	EGF-like domain
ERR311185_g2508.t1			O	Protein disulfide isomerase
ERR311185_g2515.t1	GO:0000018,GO:0000019,GO:0000075,GO:0000109,GO:0000112,GO:0000166,GO:0000381,GO:0000428,GO:0000439,GO:0000441,GO:0000442,GO:0000443,GO:0000717,GO:0000718,GO:0000988,GO:0000990,GO:0000991,GO:0001109,GO:0001111,GO:0001112,GO:0001113,GO:0001120,GO:0001666,GO:0001882,GO:0001883,GO:0003674,GO:0003676,GO:0003677,GO:0003678,GO:0003684,GO:0003824,GO:0004003,GO:0004386,GO:0004672,GO:0004674,GO:0005488,GO:…	K10843	L	Dna repair helicase
ERR311185_g2538.t1	GO:0000003,GO:0000054,GO:0000079,GO:0000166,GO:0001882,GO:0001883,GO:0001932,GO:0002119,GO:0002164,GO:0003674,GO:0003824,GO:0003924,GO:0005488,GO:0005525,GO:0005575,GO:0005622,GO:0005623,GO:0005634,GO:0005635,GO:0005730,GO:0005737,GO:0005794,GO:0005819,GO:0005856,GO:0006139,GO:0006152,GO:0006163,GO:0006184,GO:0006195,GO:0006275,GO:0006364,GO:0006396,GO:0006725,GO:0006753,GO:0006793,GO:0006796,GO:…	K06210,K06943,K11269	H	Involved in the biogenesis of the 60S ribosomal subunit (By similarity)
ERR311185_g2550.t1		K10394	Z	Kinesin family member
ERR311185_g2555.t1
ERR311185_g2560.t1			O	cathepsin
ERR311185_g2574.t1	GO:0000003,GO:0001510,GO:0003006,GO:0003674,GO:0003824,GO:0005575,GO:0005622,GO:0005623,GO:0005634,GO:0005737,GO:0005829,GO:0006139,GO:0006396,GO:0006399,GO:0006400,GO:0006725,GO:0006807,GO:0006810,GO:0006897,GO:0006898,GO:0007154,GO:0007267,GO:0007275,GO:0007548,GO:0008033,GO:0008150,GO:0008152,GO:0008168,GO:0008173,GO:0008175,GO:0008757,GO:0009451,GO:0009987,GO:0010467,GO:0016070,GO:0016192,GO:…	K07442	J	tRNA methyltransferase 61 homolog
ERR311185_g2576.t1	GO:0000003,GO:0003006,GO:0003674,GO:0003824,GO:0004812,GO:0004813,GO:0005575,GO:0005622,GO:0005623,GO:0005737,GO:0005739,GO:0006082,GO:0006139,GO:0006399,GO:0006412,GO:0006418,GO:0006419,GO:0006520,GO:0006725,GO:0006807,GO:0007275,GO:0008150,GO:0008152,GO:0009058,GO:0009059,GO:0009507,GO:0009532,GO:0009536,GO:0009570,GO:0009790,GO:0009791,GO:0009793,GO:0009987,GO:0010154,GO:0010467,GO:0016020,GO:…	K01872	J	alanyl-tRNA synthetase
ERR311185_g2579.t1			S	regulation of RNA biosynthetic process
ERR311185_g2583.t1	GO:0005575,GO:0005623,GO:0005886,GO:0016020,GO:0044464,GO:0071944		S	VSP with INR
ERR311185_g2588.t1	GO:0000003,GO:0000706,GO:0000723,GO:0000729,GO:0000738,GO:0003006,GO:0003674,GO:0003676,GO:0003677,GO:0003690,GO:0003824,GO:0004518,GO:0004519,GO:0004520,GO:0004527,GO:0004536,GO:0005488,GO:0005575,GO:0005622,GO:0005623,GO:0005634,GO:0005737,GO:0005739,GO:0005819,GO:0005856,GO:0006139,GO:0006259,GO:0006281,GO:0006298,GO:0006302,GO:0006308,GO:0006310,GO:0006312,GO:0006725,GO:0006807,GO:0006950,GO:…	K10746	L	Exonuclease
ERR311185_g2593.t1		K18758	J	DIS3 mitotic control homolog (S
ERR311185_g2612.t1	GO:0000166,GO:0000178,GO:0000184,GO:0000288,GO:0000291,GO:0000956,GO:0001882,GO:0001883,GO:0002181,GO:0002182,GO:0003674,GO:0003676,GO:0003723,GO:0003747,GO:0003824,GO:0003924,GO:0005488,GO:0005515,GO:0005525,GO:0005575,GO:0005622,GO:0005623,GO:0005634,GO:0005737,GO:0005829,GO:0006139,GO:0006152,GO:0006163,GO:0006184,GO:0006195,GO:0006401,GO:0006402,GO:0006412,GO:0006414,GO:0006415,GO:0006725,GO:…	K12595,K14416	J	elongation Factor
ERR311185_g2628.t1			S	Putative methyltransferase
ERR311185_g2637.t1	GO:0005575,GO:0005623,GO:0005886,GO:0016020,GO:0044464,GO:0071944		S	VSP with INR
ERR311185_g2645.t1			C	Type A flavoprotein
ERR311185_g2654.t1			S	Coiled-coil domain containing 146
ERR311185_g2658.t1	GO:0000003,GO:0000166,GO:0000902,GO:0000904,GO:0001558,GO:0001882,GO:0001883,GO:0003006,GO:0003674,GO:0003824,GO:0004672,GO:0004674,GO:0005488,GO:0005524,GO:0005575,GO:0005622,GO:0005623,GO:0005634,GO:0005730,GO:0005737,GO:0005829,GO:0005886,GO:0006464,GO:0006468,GO:0006793,GO:0006796,GO:0006810,GO:0006950,GO:0006979,GO:0007154,GO:0007165,GO:0007275,GO:0008150,GO:0008152,GO:0008544,GO:0009507,GO:…	K06276,K08286	T	serine threonine-protein kinase
ERR311185_g2665.t1		K00101,K00326	C	cytochrome b5 reductase
ERR311185_g2667.t1	GO:0002181,GO:0002183,GO:0003674,GO:0003676,GO:0003723,GO:0003743,GO:0005488,GO:0005575,GO:0005622,GO:0005623,GO:0005737,GO:0005829,GO:0005850,GO:0006412,GO:0006413,GO:0006417,GO:0006448,GO:0006450,GO:0008135,GO:0008150,GO:0008152,GO:0009058,GO:0009059,GO:0009889,GO:0009891,GO:0009893,GO:0009987,GO:0010467,GO:0010468,GO:0010556,GO:0010557,GO:0010604,GO:0010608,GO:0019222,GO:0019538,GO:0030529,GO:…	K03242	J	eukaryotic translation initiation factor 2
ERR311185_g268.t1		K14016	O	Ubiquitin fusion degradation protein
ERR311185_g2681.t1		K17615	G, T	serine threonine-protein phosphatase
ERR311185_g2698.t1			S	Aminotransferase class IV
ERR311185_g2700.t1	GO:0000003,GO:0000226,GO:0000235,GO:0002009,GO:0002119,GO:0002164,GO:0003006,GO:0003674,GO:0005096,GO:0005488,GO:0005515,GO:0005575,GO:0005622,GO:0005623,GO:0005634,GO:0005737,GO:0005818,GO:0005819,GO:0005829,GO:0005856,GO:0005874,GO:0005876,GO:0005881,GO:0005886,GO:0005911,GO:0005912,GO:0005923,GO:0006140,GO:0006457,GO:0006458,GO:0006461,GO:0006996,GO:0007010,GO:0007017,GO:0007021,GO:0007023,GO:…		O, Z	Cofactor D
ERR311185_g2716.t1	GO:0000003,GO:0000151,GO:0000166,GO:0000226,GO:0000278,GO:0000281,GO:0000287,GO:0000746,GO:0000747,GO:0000749,GO:0000753,GO:0000767,GO:0000902,GO:0000910,GO:0001558,GO:0001709,GO:0001882,GO:0001883,GO:0002009,GO:0002262,GO:0002376,GO:0002520,GO:0003006,GO:0003674,GO:0003824,GO:0004672,GO:0004674,GO:0004713,GO:0005488,GO:0005515,GO:0005524,GO:0005575,GO:0005622,GO:0005623,GO:0005634,GO:0005694,GO:…	K08825,K18669	T	dual-specificity tyrosine-(Y)-phosphorylation regulated kinase
ERR311185_g2717.t1	GO:0005575,GO:0005622,GO:0005623,GO:0005634,GO:0005635,GO:0005737,GO:0005829,GO:0005886,GO:0012505,GO:0016020,GO:0031967,GO:0031975,GO:0043226,GO:0043227,GO:0043229,GO:0043231,GO:0044422,GO:0044424,GO:0044428,GO:0044444,GO:0044446,GO:0044464,GO:0071944	K15445	U	vacuolar import and degradation protein
ERR311185_g272.t1	GO:0000902,GO:0001654,GO:0001754,GO:0002376,GO:0002478,GO:0002495,GO:0002504,GO:0003674,GO:0003774,GO:0003777,GO:0003824,GO:0005575,GO:0005622,GO:0005623,GO:0005737,GO:0005813,GO:0005815,GO:0005819,GO:0005829,GO:0005856,GO:0005871,GO:0005874,GO:0005875,GO:0005876,GO:0005929,GO:0005930,GO:0005932,GO:0006810,GO:0006928,GO:0006950,GO:0006996,GO:0007017,GO:0007018,GO:0007275,GO:0007399,GO:0007423,GO:…	K10394	Z	Kinesin family member
ERR311185_g273.t1	GO:0003674,GO:0004857,GO:0004866,GO:0004867,GO:0008150,GO:0010466,GO:0010951,GO:0019222,GO:0030162,GO:0030234,GO:0030414,GO:0043086,GO:0044092,GO:0050789,GO:0050790,GO:0051246,GO:0051336,GO:0051346,GO:0052547,GO:0052548,GO:0060255,GO:0061134,GO:0061135,GO:0065007,GO:0065009,GO:0080090	K13963	V	Serpin peptidase inhibitor, clade
ERR311185_g2758.t1		K04648,K10392,K11498	Z	kinesin K39
ERR311185_g2763.t1	GO:0000003,GO:0000070,GO:0000139,GO:0000226,GO:0000278,GO:0000280,GO:0000819,GO:0001558,GO:0001932,GO:0001934,GO:0002119,GO:0002164,GO:0002376,GO:0002682,GO:0002684,GO:0002694,GO:0002696,GO:0003006,GO:0003674,GO:0003824,GO:0003924,GO:0005488,GO:0005515,GO:0005575,GO:0005622,GO:0005623,GO:0005634,GO:0005737,GO:0005768,GO:0005794,GO:0005829,GO:0005834,GO:0005886,GO:0006109,GO:0006139,GO:0006140,GO:…	K08266	S	MTOR associated protein, LST8 homolog (S. cerevisiae)
ERR311185_g2788.t1		K06666	K	wd repeat
ERR311185_g2794.t1		K06228	T	Serine threonine kinase
ERR311185_g2828.t1			M	Ankyrin Repeat Protein
ERR311185_g2840.t1	GO:0003674,GO:0003824,GO:0003880,GO:0005575,GO:0005622,GO:0005623,GO:0005737,GO:0005739,GO:0006461,GO:0006464,GO:0006479,GO:0006481,GO:0008150,GO:0008152,GO:0008168,GO:0008171,GO:0008213,GO:0008276,GO:0008757,GO:0009987,GO:0010340,GO:0016043,GO:0016740,GO:0016741,GO:0018410,GO:0018423,GO:0019538,GO:0022607,GO:0032259,GO:0034622,GO:0036211,GO:0043170,GO:0043226,GO:0043227,GO:0043229,GO:0043231,GO:…	K15451,K18203	S	leucine carboxyl methyltransferase
ERR311185_g2841.t1	GO:0003674,GO:0003824,GO:0005575,GO:0005622,GO:0005623,GO:0005737,GO:0005783,GO:0005789,GO:0006464,GO:0006497,GO:0008150,GO:0008152,GO:0009058,GO:0009059,GO:0009987,GO:0012505,GO:0016020,GO:0016021,GO:0016409,GO:0016740,GO:0016746,GO:0016747,GO:0018345,GO:0019538,GO:0031090,GO:0031224,GO:0034645,GO:0036211,GO:0042157,GO:0042158,GO:0042175,GO:0043170,GO:0043226,GO:0043227,GO:0043229,GO:0043231,GO:…	K18932,K20031	S	Zinc finger, DHHC-type containing 6
ERR311185_g2860.t1		K03115	D, K, T	casein kinase ii
ERR311185_g2878.t1	GO:0000003,GO:0003006,GO:0005575,GO:0005622,GO:0005623,GO:0005737,GO:0005739,GO:0007275,GO:0008150,GO:0009507,GO:0009532,GO:0009536,GO:0009553,GO:0009570,GO:0009791,GO:0009908,GO:0010109,GO:0010154,GO:0019222,GO:0022414,GO:0031323,GO:0032501,GO:0032502,GO:0035670,GO:0043226,GO:0043227,GO:0043229,GO:0043231,GO:0044422,GO:0044424,GO:0044434,GO:0044435,GO:0044444,GO:0044446,GO:0044464,GO:0044699,GO:…	K01881	J	synthetase
ERR311185_g288.t1		K18442	U	ADP-ribosylation factor guanine nucleotide-exchange factor
ERR311185_g2885.t1	GO:0005575,GO:0005623,GO:0005886,GO:0016020,GO:0044464,GO:0071944		S	VSP with INR
ERR311185_g2891.t1			U	Fraser syndrome 1
ERR311185_g2904.t1	GO:0003674,GO:0003824,GO:0005575,GO:0005622,GO:0005623,GO:0005737,GO:0005739,GO:0005759,GO:0006082,GO:0006103,GO:0006810,GO:0006818,GO:0008150,GO:0008152,GO:0009987,GO:0015993,GO:0016491,GO:0016614,GO:0019752,GO:0031974,GO:0043226,GO:0043227,GO:0043229,GO:0043231,GO:0043233,GO:0043436,GO:0043648,GO:0044237,GO:0044281,GO:0044422,GO:0044424,GO:0044429,GO:0044444,GO:0044446,GO:0044464,GO:0044699,GO:…	K11173	C	alcohol dehydrogenase
ERR311185_g291.t1	GO:0000075,GO:0000922,GO:0001100,GO:0003674,GO:0005096,GO:0005575,GO:0005622,GO:0005623,GO:0005634,GO:0005737,GO:0005815,GO:0005816,GO:0005819,GO:0005829,GO:0005856,GO:0006140,GO:0007049,GO:0007088,GO:0007093,GO:0007094,GO:0007096,GO:0007346,GO:0008047,GO:0008150,GO:0009118,GO:0009405,GO:0009847,GO:0009894,GO:0009966,GO:0009968,GO:0009987,GO:0010564,GO:0010627,GO:0010639,GO:0010646,GO:0010648,GO:…	K02179,K19944	U	TBC1 domain family member
ERR311185_g2912.t1	GO:0003674,GO:0003824,GO:0004849,GO:0006139,GO:0006213,GO:0006220,GO:0006221,GO:0006222,GO:0006725,GO:0006753,GO:0006793,GO:0006796,GO:0006807,GO:0008150,GO:0008152,GO:0009058,GO:0009116,GO:0009117,GO:0009119,GO:0009123,GO:0009124,GO:0009129,GO:0009130,GO:0009156,GO:0009161,GO:0009163,GO:0009165,GO:0009173,GO:0009174,GO:0009218,GO:0009220,GO:0009259,GO:0009260,GO:0009987,GO:0016301,GO:0016310,GO:…	K00939,K13800,K18533	F	adenylate kinase
ERR311185_g2916.t1		K09257	E	Ankyrin Repeat
ERR311185_g2922.t1	GO:0005575,GO:0005623,GO:0005886,GO:0016020,GO:0044464,GO:0071944		S	VSP with INR
ERR311185_g2934.t1	GO:0003674,GO:0005488,GO:0005515,GO:0005575,GO:0005622,GO:0005623,GO:0005856,GO:0005875,GO:0007017,GO:0008017,GO:0008092,GO:0008150,GO:0009987,GO:0015630,GO:0015631,GO:0032991,GO:0043226,GO:0043228,GO:0043229,GO:0043232,GO:0043234,GO:0044422,GO:0044424,GO:0044430,GO:0044446,GO:0044464,GO:0044699,GO:0044763		S	radial spoke 3 homolog (Chlamydomonas)
ERR311185_g2937.t1	GO:0000003,GO:0000166,GO:0001882,GO:0001883,GO:0001889,GO:0003674,GO:0003824,GO:0004672,GO:0004674,GO:0004683,GO:0004797,GO:0005488,GO:0005524,GO:0005575,GO:0005622,GO:0005623,GO:0005737,GO:0005829,GO:0006139,GO:0006206,GO:0006213,GO:0006461,GO:0006464,GO:0006468,GO:0006725,GO:0006753,GO:0006793,GO:0006796,GO:0006807,GO:0007275,GO:0007567,GO:0008150,GO:0008152,GO:0008270,GO:0008283,GO:0008655,GO:…	K00857,K03165	F	THymidine Kinase
ERR311185_g2980.t1	GO:0000166,GO:0000242,GO:0000278,GO:0000280,GO:0000902,GO:0001882,GO:0001883,GO:0003674,GO:0003824,GO:0004672,GO:0004674,GO:0005488,GO:0005524,GO:0005575,GO:0005622,GO:0005623,GO:0005634,GO:0005635,GO:0005730,GO:0005737,GO:0005813,GO:0005815,GO:0005856,GO:0006464,GO:0006468,GO:0006793,GO:0006796,GO:0006950,GO:0006974,GO:0006996,GO:0007049,GO:0007067,GO:0008150,GO:0008152,GO:0009314,GO:0009628,GO:…	K08857	T	NIMA-related kinase
ERR311185_g2983.t1			O	cathepsin
ERR311185_g2985.t1			S	regulation of RNA biosynthetic process
ERR311185_g2987.t1		K08857,K15503	T	Neurofibromin 1
ERR311185_g3043.t1	GO:0001666,GO:0001701,GO:0001890,GO:0003008,GO:0003674,GO:0003824,GO:0004103,GO:0004305,GO:0005575,GO:0005622,GO:0005623,GO:0005737,GO:0005829,GO:0006066,GO:0006576,GO:0006629,GO:0006644,GO:0006646,GO:0006650,GO:0006656,GO:0006657,GO:0006793,GO:0006796,GO:0006807,GO:0006950,GO:0007275,GO:0007399,GO:0007405,GO:0007417,GO:0007420,GO:0007610,GO:0007611,GO:0007612,GO:0007613,GO:0007616,GO:0007638,GO:…	K00894	I	Ethanolamine kinase
ERR311185_g3055.t1	GO:0000003,GO:0002119,GO:0002164,GO:0002682,GO:0003006,GO:0003674,GO:0005083,GO:0005096,GO:0005488,GO:0005515,GO:0005575,GO:0005622,GO:0005623,GO:0005634,GO:0005737,GO:0005768,GO:0005802,GO:0005829,GO:0005886,GO:0006140,GO:0007275,GO:0008047,GO:0008060,GO:0008150,GO:0009118,GO:0009791,GO:0009838,GO:0009894,GO:0009908,GO:0009966,GO:0010227,GO:0010646,GO:0016020,GO:0019219,GO:0019220,GO:0019222,GO:…	K12486	T	ArfGAP with dual PH domains
ERR311185_g3056.t1		K17593	M	Ankyrin Repeat Protein
ERR311185_g3060.t1		K15502,K15503	M	Ankyrin Repeat Protein
ERR311185_g3063.t1		K06653	E	Ankyrin Repeat
ERR311185_g3073.t1	GO:0000003,GO:0000075,GO:0000077,GO:0000080,GO:0000082,GO:0000083,GO:0000086,GO:0000087,GO:0000165,GO:0000186,GO:0000187,GO:0000226,GO:0000278,GO:0000279,GO:0000280,GO:0000302,GO:0000307,GO:0000724,GO:0000725,GO:0000741,GO:0000902,GO:0000904,GO:0001556,GO:0001932,GO:0001934,GO:0002218,GO:0002221,GO:0002224,GO:0002253,GO:0002376,GO:0002682,GO:0002684,GO:0002755,GO:0002756,GO:0002757,GO:0002758,GO:…	K02087,K02088,K02206,K07760	D	Cyclin-Dependent Kinase
ERR311185_g3078.t1	GO:0000003,GO:0000154,GO:0000495,GO:0000723,GO:0000775,GO:0001522,GO:0002119,GO:0002164,GO:0002376,GO:0002520,GO:0003006,GO:0003674,GO:0003676,GO:0003720,GO:0003723,GO:0003824,GO:0003964,GO:0004730,GO:0005488,GO:0005575,GO:0005622,GO:0005623,GO:0005634,GO:0005654,GO:0005694,GO:0005697,GO:0005730,GO:0005732,GO:0005737,GO:0005829,GO:0005856,GO:0005911,GO:0006139,GO:0006259,GO:0006260,GO:0006278,GO:…	K11131	J	TruB pseudouridine (psi) synthase homolog 1 (E. coli)
ERR311185_g3089.t1			E	ATP GTP binding
ERR311185_g3092.t1			M	Ankyrin Repeat Protein
ERR311185_g3097.t1	GO:0000228,GO:0000448,GO:0000460,GO:0000463,GO:0000466,GO:0000469,GO:0000470,GO:0000478,GO:0000479,GO:0000785,GO:0000790,GO:0000792,GO:0000922,GO:0005575,GO:0005622,GO:0005623,GO:0005634,GO:0005635,GO:0005654,GO:0005694,GO:0005720,GO:0005730,GO:0005737,GO:0005739,GO:0005815,GO:0005816,GO:0005819,GO:0005856,GO:0006139,GO:0006342,GO:0006355,GO:0006364,GO:0006396,GO:0006725,GO:0006807,GO:0006810,GO:…	K16912	S	LAS1-like (S. cerevisiae)
ERR311185_g3099.t1	GO:0000003,GO:0000159,GO:0000166,GO:0000226,GO:0000278,GO:0000413,GO:0001882,GO:0001883,GO:0002119,GO:0002164,GO:0003674,GO:0003755,GO:0003824,GO:0005488,GO:0005515,GO:0005524,GO:0005575,GO:0005622,GO:0005623,GO:0005634,GO:0005737,GO:0006139,GO:0006152,GO:0006163,GO:0006195,GO:0006200,GO:0006464,GO:0006725,GO:0006753,GO:0006793,GO:0006796,GO:0006807,GO:0006950,GO:0006970,GO:0006996,GO:0007010,GO:…	K17605	T	PPIases accelerate the folding of proteins. It catalyzes the cis-trans isomerization of proline imidic peptide bonds in oligopeptides. Acts as a regulatory subunit for PP2A-like phosphatases modulating their activity or substrate specificity, probably by inducing a conformational change in the catalytic subunit, a direct target of the PPIase. Can reactivate inactive phosphatase PP2A-phosphatase m…
ERR311185_g3104.t1	GO:0000003,GO:0000075,GO:0000077,GO:0000175,GO:0000288,GO:0000289,GO:0000290,GO:0000291,GO:0000910,GO:0000932,GO:0000956,GO:0001071,GO:0002119,GO:0002164,GO:0002213,GO:0003006,GO:0003674,GO:0003676,GO:0003700,GO:0003723,GO:0003729,GO:0003824,GO:0004518,GO:0004527,GO:0004532,GO:0004535,GO:0004540,GO:0004871,GO:0005488,GO:0005515,GO:0005575,GO:0005622,GO:0005623,GO:0005634,GO:0005737,GO:0005829,GO:…	K12581	K	Ccr4-not transcription complex, subunit
ERR311185_g3111.t1	GO:0001300,GO:0003674,GO:0003824,GO:0004021,GO:0005575,GO:0005622,GO:0005623,GO:0005634,GO:0005737,GO:0005739,GO:0005829,GO:0006082,GO:0006520,GO:0006522,GO:0006523,GO:0006524,GO:0006536,GO:0006537,GO:0006807,GO:0007568,GO:0007569,GO:0008150,GO:0008152,GO:0008483,GO:0008652,GO:0009056,GO:0009058,GO:0009063,GO:0009064,GO:0009078,GO:0009079,GO:0009080,GO:0009084,GO:0009987,GO:0016053,GO:0016054,GO:…	K00814	E	alanine aminotransferase
ERR311185_g3130.t1		K09257	E	Ankyrin Repeat
ERR311185_g3142.t1
ERR311185_g3148.t1	GO:0005575,GO:0005623,GO:0005886,GO:0016020,GO:0044464,GO:0071944		S	VSP with INR
ERR311185_g3151.t1	GO:0005575,GO:0005623,GO:0005886,GO:0016020,GO:0044464,GO:0071944		S	VSP with INR
ERR311185_g3166.t1	GO:0000003,GO:0000075,GO:0000077,GO:0000082,GO:0000084,GO:0000209,GO:0000278,GO:0000502,GO:0002119,GO:0002164,GO:0002376,GO:0002474,GO:0002478,GO:0002479,GO:0003674,GO:0003676,GO:0003723,GO:0003729,GO:0003824,GO:0004175,GO:0005488,GO:0005515,GO:0005575,GO:0005576,GO:0005622,GO:0005623,GO:0005634,GO:0005654,GO:0005737,GO:0005739,GO:0005773,GO:0005774,GO:0005819,GO:0005829,GO:0005839,GO:0005840,GO:…	K02731,K14810	O	The proteasome is a multicatalytic proteinase complex which is characterized by its ability to cleave peptides with Arg, Phe, Tyr, Leu, and Glu adjacent to the leaving group at neutral or slightly basic pH. The proteasome has an ATP-dependent proteolytic activity (By similarity)
ERR311185_g3171.t1	GO:0000002,GO:0000166,GO:0000313,GO:0000315,GO:0000959,GO:0001882,GO:0001883,GO:0003674,GO:0003735,GO:0003824,GO:0004812,GO:0004829,GO:0005198,GO:0005488,GO:0005524,GO:0005575,GO:0005622,GO:0005623,GO:0005737,GO:0005739,GO:0005759,GO:0005761,GO:0005762,GO:0005840,GO:0006082,GO:0006139,GO:0006399,GO:0006412,GO:0006418,GO:0006435,GO:0006520,GO:0006725,GO:0006807,GO:0006996,GO:0007005,GO:0008150,GO:…	K01868,K17420	J	Threonyl-trna synthetase
ERR311185_g3193.t1	GO:0005575,GO:0005623,GO:0005886,GO:0016020,GO:0044464,GO:0071944		S	VSP with INR
ERR311185_g3194.t1	GO:0005575,GO:0005623,GO:0005886,GO:0016020,GO:0044464,GO:0071944		S	VSP with INR
ERR311185_g3196.t1	GO:0005575,GO:0005623,GO:0005886,GO:0016020,GO:0044464,GO:0071944		S	VSP with INR
ERR311185_g3219.t1		K09257	E	Ankyrin Repeat
ERR311185_g3223.t1	GO:0000080,GO:0000082,GO:0000159,GO:0000278,GO:0001654,GO:0001754,GO:0001756,GO:0003002,GO:0003674,GO:0003682,GO:0003824,GO:0004721,GO:0004722,GO:0005488,GO:0005515,GO:0005575,GO:0005622,GO:0005623,GO:0005634,GO:0005654,GO:0006464,GO:0006470,GO:0006793,GO:0006796,GO:0007049,GO:0007050,GO:0007154,GO:0007165,GO:0007166,GO:0007267,GO:0007275,GO:0007346,GO:0007389,GO:0007399,GO:0007423,GO:0007525,GO:…	K11583	A	Protein phosphatase 2, regulatory subunit B
ERR311185_g3234.t1			C	zinc finger, C2HC-type containing
ERR311185_g3238.t1	GO:0005575,GO:0005623,GO:0005886,GO:0016020,GO:0044464,GO:0071944		S	VSP with INR
ERR311185_g324.t1		K10396	Z	Kinesin family member
ERR311185_g3260.t1	GO:0005575,GO:0005623,GO:0005886,GO:0016020,GO:0044464,GO:0071944		S	VSP with INR
ERR311185_g3291.t1	GO:0001558,GO:0003674,GO:0003824,GO:0005488,GO:0005575,GO:0005576,GO:0005622,GO:0005623,GO:0006508,GO:0008150,GO:0008152,GO:0008233,GO:0008237,GO:0008270,GO:0016787,GO:0019538,GO:0040008,GO:0043167,GO:0043169,GO:0043170,GO:0044238,GO:0044464,GO:0046872,GO:0046914,GO:0050789,GO:0050794,GO:0051128,GO:0065007,GO:0070011,GO:0071704	K07762,K08647	O	whole genome shotgun sequence
ERR311185_g3306.t1			M	Ankyrin Repeat Protein
ERR311185_g332.t1		K15502,K15503	M	Ankyrin Repeat Protein
ERR311185_g3345.t1	GO:0000902,GO:0001654,GO:0001838,GO:0001841,GO:0001843,GO:0002009,GO:0003002,GO:0005575,GO:0005622,GO:0005623,GO:0005737,GO:0005815,GO:0005856,GO:0005929,GO:0005932,GO:0006996,GO:0007154,GO:0007165,GO:0007166,GO:0007224,GO:0007275,GO:0007389,GO:0007399,GO:0007423,GO:0007507,GO:0008104,GO:0008150,GO:0009653,GO:0009790,GO:0009792,GO:0009887,GO:0009888,GO:0009953,GO:0009966,GO:0009987,GO:0010171,GO:…	K19656	S	Intraflagellar transport 122 homolog (Chlamydomonas)
ERR311185_g335.t1		K06653	E	Ankyrin Repeat
ERR311185_g3368.t1	GO:0003674,GO:0003676,GO:0003723,GO:0003729,GO:0005488,GO:0005575,GO:0005622,GO:0005623,GO:0005634,GO:0005654,GO:0005847,GO:0005849,GO:0031974,GO:0031981,GO:0032991,GO:0043226,GO:0043227,GO:0043229,GO:0043231,GO:0043233,GO:0043234,GO:0044422,GO:0044424,GO:0044428,GO:0044446,GO:0044451,GO:0044464,GO:0070013,GO:0097159,GO:1901363	K13148	A	cleavage and polyadenylation specificity factor
ERR311185_g3376.t1	GO:0003674,GO:0003824,GO:0004845,GO:0005575,GO:0005622,GO:0005623,GO:0005634,GO:0005737,GO:0005829,GO:0006139,GO:0006206,GO:0006725,GO:0006807,GO:0008150,GO:0008152,GO:0008655,GO:0009058,GO:0009112,GO:0009987,GO:0016740,GO:0016757,GO:0016763,GO:0018130,GO:0019438,GO:0034641,GO:0034654,GO:0043094,GO:0043226,GO:0043227,GO:0043229,GO:0043231,GO:0044237,GO:0044238,GO:0044249,GO:0044271,GO:0044281,GO:…	K00761	F	uridine kinase
ERR311185_g3420.t1	GO:0002943,GO:0003674,GO:0003824,GO:0005575,GO:0005622,GO:0005623,GO:0005634,GO:0005737,GO:0006139,GO:0006396,GO:0006399,GO:0006400,GO:0006725,GO:0006807,GO:0008033,GO:0008150,GO:0008152,GO:0009451,GO:0009987,GO:0010467,GO:0016070,GO:0016491,GO:0016627,GO:0017150,GO:0034470,GO:0034641,GO:0034660,GO:0043170,GO:0043226,GO:0043227,GO:0043229,GO:0043231,GO:0043412,GO:0044237,GO:0044238,GO:0044260,GO:…	K05544	J	Catalyzes the synthesis of dihydrouridine, a modified base found in the D-loop of most tRNAs
ERR311185_g3431.t1			S	Ankyrin repeat protein
ERR311185_g3435.t1
ERR311185_g344.t1			S	peptidyl-tRNA hydrolase domain containing 1
ERR311185_g3479.t1
ERR311185_g3495.t1			S	Ankyrin repeat protein
ERR311185_g3521.t1	GO:0000003,GO:0000075,GO:0000082,GO:0000084,GO:0000228,GO:0000278,GO:0000724,GO:0000725,GO:0000727,GO:0000785,GO:0000790,GO:0000793,GO:0000808,GO:0001654,GO:0002119,GO:0002164,GO:0003006,GO:0003674,GO:0003676,GO:0003677,GO:0003682,GO:0003688,GO:0005488,GO:0005515,GO:0005575,GO:0005622,GO:0005623,GO:0005634,GO:0005654,GO:0005656,GO:0005657,GO:0005664,GO:0005694,GO:0005737,GO:0005829,GO:0006139,GO:…	K02540	L	dna replication licensing factor
ERR311185_g3522.t1			M	Ankyrin Repeat Protein
ERR311185_g3528.t1			S	forebrain astrocyte differentiation
ERR311185_g3530.t1	GO:0007154,GO:0007267,GO:0008150,GO:0009987,GO:0023052,GO:0030154,GO:0032502,GO:0044699,GO:0044700,GO:0044763,GO:0045165,GO:0045168,GO:0046331,GO:0048869	K05747	C	Cytochrome b5 domain containing 1
ERR311185_g3536.t1	GO:0005575,GO:0005622,GO:0005623,GO:0005737,GO:0005739,GO:0043226,GO:0043227,GO:0043229,GO:0043231,GO:0044424,GO:0044444,GO:0044464		S	MYCBP AMY-1-associated, testis expressed 1
ERR311185_g3552.t1			C	DHH family
ERR311185_g3571.t1	GO:0000027,GO:0000228,GO:0000785,GO:0000790,GO:0000792,GO:0000922,GO:0002119,GO:0002164,GO:0003674,GO:0003682,GO:0005488,GO:0005575,GO:0005622,GO:0005623,GO:0005634,GO:0005635,GO:0005654,GO:0005694,GO:0005720,GO:0005730,GO:0005737,GO:0005815,GO:0005816,GO:0005819,GO:0005829,GO:0005856,GO:0006139,GO:0006259,GO:0006260,GO:0006261,GO:0006267,GO:0006275,GO:0006364,GO:0006396,GO:0006725,GO:0006807,GO:…	K14827	S	Rix1 complex component involved in 60S ribosome maturation
ERR311185_g3576.t1		K01359	O	proprotein convertase subtilisin kexin type
ERR311185_g359.t1			O	cathepsin
ERR311185_g3591.t1		K01099	U	inositol
ERR311185_g3597.t1	GO:0003674,GO:0003824,GO:0004518,GO:0004519,GO:0004521,GO:0004523,GO:0004540,GO:0005575,GO:0005622,GO:0005623,GO:0005634,GO:0005737,GO:0006139,GO:0006259,GO:0006260,GO:0006261,GO:0006271,GO:0006273,GO:0006401,GO:0006725,GO:0006807,GO:0008150,GO:0008152,GO:0009056,GO:0009057,GO:0009058,GO:0009059,GO:0009987,GO:0016070,GO:0016787,GO:0016788,GO:0016891,GO:0016893,GO:0019439,GO:0022616,GO:0032299,GO:…	K03470,K10743,K14309	L	Endonuclease that specifically degrades the RNA of RNA- DNA hybrids (By similarity)
ERR311185_g3600.t1	GO:0000003,GO:0000070,GO:0000075,GO:0000077,GO:0000086,GO:0000166,GO:0000226,GO:0000228,GO:0000278,GO:0000280,GO:0000287,GO:0000775,GO:0000776,GO:0000777,GO:0000779,GO:0000793,GO:0000794,GO:0000819,GO:0000910,GO:0000922,GO:0001701,GO:0001824,GO:0001882,GO:0001883,GO:0001932,GO:0001934,GO:0002009,GO:0003006,GO:0003674,GO:0003824,GO:0004672,GO:0004674,GO:0004871,GO:0005488,GO:0005515,GO:0005524,GO:…	K05661,K08857,K15503	T	NIMA-related kinase
ERR311185_g3602.t1			C	glycerophosphocholine phosphodiesterase GDE1 homolog (S. cerevisiae)
ERR311185_g3610.t1	GO:0001510,GO:0003674,GO:0003676,GO:0003723,GO:0003824,GO:0004809,GO:0005488,GO:0005575,GO:0005622,GO:0005623,GO:0005634,GO:0005737,GO:0005829,GO:0006139,GO:0006396,GO:0006399,GO:0006400,GO:0006725,GO:0006807,GO:0008033,GO:0008150,GO:0008152,GO:0008168,GO:0008170,GO:0008173,GO:0008175,GO:0008757,GO:0009116,GO:0009119,GO:0009451,GO:0009987,GO:0010467,GO:0016070,GO:0016423,GO:0016740,GO:0016741,GO:…	K02995,K15430	J	tRNA methyltransferase 11 homolog (S. cerevisiae)
ERR311185_g3612.t1		K01243	H	Phosphorylase superfamily
ERR311185_g3623.t1	GO:0000271,GO:0000272,GO:0002119,GO:0002164,GO:0003674,GO:0003824,GO:0004614,GO:0004615,GO:0005575,GO:0005622,GO:0005623,GO:0005634,GO:0005737,GO:0005829,GO:0005975,GO:0005976,GO:0005977,GO:0005978,GO:0005980,GO:0005996,GO:0006006,GO:0006073,GO:0006091,GO:0006112,GO:0006793,GO:0006796,GO:0007275,GO:0008150,GO:0008152,GO:0008973,GO:0009056,GO:0009057,GO:0009058,GO:0009059,GO:0009250,GO:0009251,GO:…	K01835,K11809,K15779	G	phosphoglucomutase
ERR311185_g3629.t1			O	ThiF domain protein
ERR311185_g3637.t1		K17593	M	Ankyrin Repeat Protein
ERR311185_g3648.t1			M	Ankyrin Repeat Protein
ERR311185_g3650.t1	GO:0003674,GO:0003824,GO:0003985,GO:0003988,GO:0005575,GO:0005622,GO:0005623,GO:0005634,GO:0005737,GO:0005777,GO:0005829,GO:0006066,GO:0006629,GO:0006694,GO:0006696,GO:0008150,GO:0008152,GO:0008202,GO:0008204,GO:0008610,GO:0009058,GO:0009987,GO:0016125,GO:0016126,GO:0016128,GO:0016129,GO:0016407,GO:0016408,GO:0016453,GO:0016740,GO:0016746,GO:0016747,GO:0042579,GO:0043226,GO:0043227,GO:0043229,GO:…	K00626	I	Acetyl-CoA acetyltransferase
ERR311185_g3661.t1			S	forebrain astrocyte differentiation
ERR311185_g3666.t1	GO:0000003,GO:0000785,GO:0000791,GO:0003006,GO:0003674,GO:0003824,GO:0005575,GO:0005622,GO:0005623,GO:0005634,GO:0005654,GO:0005694,GO:0005700,GO:0006325,GO:0006338,GO:0006464,GO:0006479,GO:0006996,GO:0007275,GO:0008150,GO:0008152,GO:0008168,GO:0008170,GO:0008213,GO:0008276,GO:0008757,GO:0009791,GO:0009908,GO:0009966,GO:0009967,GO:0009987,GO:0010228,GO:0010627,GO:0010646,GO:0010647,GO:0010740,GO:…	K11422	B, K	Set domain
ERR311185_g367.t1	GO:0000003,GO:0000132,GO:0000226,GO:0000278,GO:0003674,GO:0005488,GO:0005515,GO:0005575,GO:0005622,GO:0005623,GO:0005737,GO:0005938,GO:0006996,GO:0007010,GO:0007017,GO:0007049,GO:0007097,GO:0007163,GO:0007275,GO:0007338,GO:0008104,GO:0008150,GO:0009566,GO:0009790,GO:0009792,GO:0009987,GO:0016043,GO:0019953,GO:0022402,GO:0022414,GO:0030010,GO:0031503,GO:0032501,GO:0032502,GO:0033036,GO:0035046,GO:…	K00698,K18932	M	zinc finger, DHHC-type containing 16
ERR311185_g3676.t1	GO:0000003,GO:0000075,GO:0000076,GO:0000084,GO:0000166,GO:0000226,GO:0000228,GO:0000278,GO:0000722,GO:0000723,GO:0000724,GO:0000725,GO:0000785,GO:0000790,GO:0000910,GO:0001654,GO:0003674,GO:0003676,GO:0003677,GO:0005488,GO:0005515,GO:0005575,GO:0005622,GO:0005623,GO:0005634,GO:0005635,GO:0005654,GO:0005657,GO:0005663,GO:0005694,GO:0005737,GO:0005783,GO:0005789,GO:0005829,GO:0005856,GO:0005875,GO:…	K10755,K14015	L	replication factor c
ERR311185_g3677.t1	GO:0000003,GO:0000070,GO:0000075,GO:0000077,GO:0000086,GO:0000166,GO:0000226,GO:0000228,GO:0000278,GO:0000280,GO:0000287,GO:0000775,GO:0000776,GO:0000777,GO:0000779,GO:0000793,GO:0000794,GO:0000819,GO:0000910,GO:0000922,GO:0001701,GO:0001824,GO:0001882,GO:0001883,GO:0001932,GO:0001934,GO:0002009,GO:0003006,GO:0003674,GO:0003824,GO:0004672,GO:0004674,GO:0004871,GO:0005488,GO:0005515,GO:0005524,GO:…	K05661,K08857,K15503	T	NIMA-related kinase
ERR311185_g368.t1	GO:0000003,GO:0000506,GO:0003674,GO:0003824,GO:0005575,GO:0005622,GO:0005623,GO:0005737,GO:0005783,GO:0005789,GO:0006464,GO:0006497,GO:0006501,GO:0006505,GO:0006506,GO:0006629,GO:0006643,GO:0006644,GO:0006650,GO:0006661,GO:0006664,GO:0006793,GO:0006796,GO:0007049,GO:0007059,GO:0007126,GO:0008150,GO:0008152,GO:0008194,GO:0008375,GO:0008610,GO:0008654,GO:0009058,GO:0009059,GO:0009247,GO:0009893,GO:…	K03857	M	phosphatidylinositol glycan anchor biosynthesis, class A
ERR311185_g3685.t1			S	regulation of RNA biosynthetic process
ERR311185_g3688.t1	GO:0000003,GO:0001817,GO:0001818,GO:0002119,GO:0002164,GO:0002376,GO:0003008,GO:0003674,GO:0003824,GO:0004839,GO:0004842,GO:0005575,GO:0005622,GO:0005623,GO:0005634,GO:0005737,GO:0005813,GO:0005815,GO:0005829,GO:0005856,GO:0005886,GO:0005911,GO:0006403,GO:0006405,GO:0006406,GO:0006464,GO:0006508,GO:0006511,GO:0006810,GO:0006897,GO:0006898,GO:0006913,GO:0006915,GO:0006950,GO:0006952,GO:0006955,GO:…	K03178,K10586,K10698,K10699	O	Ubiquitin-like modifier activating enzyme
ERR311185_g3694.t1	GO:0000086,GO:0000278,GO:0000902,GO:0005575,GO:0005622,GO:0005623,GO:0005634,GO:0005737,GO:0005813,GO:0005815,GO:0005829,GO:0005856,GO:0005929,GO:0006996,GO:0007049,GO:0008150,GO:0009653,GO:0009987,GO:0010927,GO:0015630,GO:0016043,GO:0022402,GO:0022607,GO:0030030,GO:0030031,GO:0032502,GO:0032989,GO:0032990,GO:0042384,GO:0042995,GO:0043226,GO:0043227,GO:0043228,GO:0043229,GO:0043231,GO:0043232,GO:…	K16462	S	Centrosomal protein 164kDa
ERR311185_g37.t1		K10394,K10402	Z	Kinesin family member
ERR311185_g3715.t1			O	heat shock protein
ERR311185_g3725.t1	GO:0000003,GO:0000139,GO:0000910,GO:0001889,GO:0003674,GO:0003824,GO:0004343,GO:0005488,GO:0005575,GO:0005622,GO:0005623,GO:0005634,GO:0005737,GO:0005768,GO:0005770,GO:0005783,GO:0005789,GO:0005793,GO:0005794,GO:0005829,GO:0005975,GO:0006040,GO:0006041,GO:0006044,GO:0006045,GO:0006047,GO:0006048,GO:0006139,GO:0006464,GO:0006486,GO:0006487,GO:0006488,GO:0006725,GO:0006753,GO:0006793,GO:0006796,GO:…	K00621,K01679	M	N-acetyltransferase
ERR311185_g373.t1	GO:0000003,GO:0000212,GO:0000226,GO:0000278,GO:0000280,GO:0000294,GO:0000956,GO:0001654,GO:0001745,GO:0003006,GO:0003674,GO:0003824,GO:0004518,GO:0004519,GO:0004521,GO:0004540,GO:0005575,GO:0005622,GO:0005623,GO:0005634,GO:0005737,GO:0005829,GO:0006139,GO:0006401,GO:0006402,GO:0006412,GO:0006461,GO:0006725,GO:0006807,GO:0006996,GO:0006997,GO:0006998,GO:0007010,GO:0007017,GO:0007049,GO:0007051,GO:…	K06965	J	pelota homolog
ERR311185_g3745.t1	GO:0000003,GO:0000070,GO:0000075,GO:0000077,GO:0000086,GO:0000166,GO:0000226,GO:0000228,GO:0000278,GO:0000280,GO:0000287,GO:0000775,GO:0000776,GO:0000777,GO:0000779,GO:0000793,GO:0000794,GO:0000819,GO:0000910,GO:0000922,GO:0001701,GO:0001824,GO:0001882,GO:0001883,GO:0001932,GO:0001934,GO:0002009,GO:0003006,GO:0003674,GO:0003824,GO:0004672,GO:0004674,GO:0004871,GO:0005488,GO:0005515,GO:0005524,GO:…	K05661,K08857,K15503	T	NIMA-related kinase
ERR311185_g3750.t1
ERR311185_g3756.t1		K00381	P	Pyruvate ferredoxin oxidoreductase
ERR311185_g3762.t1	GO:0001558,GO:0003674,GO:0003824,GO:0005488,GO:0005575,GO:0005576,GO:0005622,GO:0005623,GO:0006508,GO:0008150,GO:0008152,GO:0008233,GO:0008237,GO:0008270,GO:0016787,GO:0019538,GO:0040008,GO:0043167,GO:0043169,GO:0043170,GO:0044238,GO:0044464,GO:0046872,GO:0046914,GO:0050789,GO:0050794,GO:0051128,GO:0065007,GO:0070011,GO:0071704	K07762,K08647	O	whole genome shotgun sequence
ERR311185_g377.t1	GO:0000003,GO:0000910,GO:0002009,GO:0003006,GO:0003674,GO:0003676,GO:0003723,GO:0003729,GO:0003730,GO:0005488,GO:0005515,GO:0005575,GO:0005622,GO:0005623,GO:0005634,GO:0005737,GO:0005829,GO:0006139,GO:0006401,GO:0006402,GO:0006417,GO:0006725,GO:0006807,GO:0006810,GO:0006884,GO:0006892,GO:0006897,GO:0006898,GO:0006915,GO:0007049,GO:0007059,GO:0007097,GO:0007126,GO:0007275,GO:0007276,GO:0007281,GO:…	K17943	J	pumilio homolog
ERR311185_g3771.t1			S	whole genome shotgun sequence
ERR311185_g3774.t1		K08857	T	protein kinase
ERR311185_g3804.t1			T	p21 protein (Cdc42 Rac)-activated kinase
ERR311185_g3807.t1		K08863,K15502,K15503	T	NIMA-related kinase
ERR311185_g3812.t1	GO:0005575,GO:0005576	K08254,K12472	S	oligomeric mucus gel-forming
ERR311185_g3813.t1		K02212	L	dna replication licensing factor
ERR311185_g3815.t1	GO:0000428,GO:0003674,GO:0003824,GO:0003899,GO:0005575,GO:0005622,GO:0005623,GO:0005634,GO:0005730,GO:0005736,GO:0005911,GO:0006139,GO:0006351,GO:0006360,GO:0006725,GO:0006807,GO:0008150,GO:0008152,GO:0009058,GO:0009059,GO:0009506,GO:0009987,GO:0010467,GO:0016070,GO:0016740,GO:0016772,GO:0016779,GO:0018130,GO:0019438,GO:0030054,GO:0030880,GO:0031974,GO:0031981,GO:0032774,GO:0032991,GO:0034062,GO:…	K02999	K	dna-directed RNA polymerase
ERR311185_g3823.t1		K15502,K15503	M	Ankyrin Repeat Protein
ERR311185_g3832.t1			S	Inherit from NOG: surface protein
ERR311185_g3837.t1	GO:0000018,GO:0000019,GO:0000122,GO:0000183,GO:0000228,GO:0000775,GO:0000781,GO:0000785,GO:0000790,GO:0000792,GO:0000988,GO:0000989,GO:0001300,GO:0003674,GO:0003712,GO:0003714,GO:0003824,GO:0004407,GO:0005575,GO:0005622,GO:0005623,GO:0005634,GO:0005694,GO:0005721,GO:0005737,GO:0005829,GO:0006325,GO:0006338,GO:0006342,GO:0006355,GO:0006357,GO:0006464,GO:0006476,GO:0006996,GO:0007568,GO:0007569,GO:…	K11121,K11412	B, K	DeAcetylase
ERR311185_g384.t1	GO:0000003,GO:0000041,GO:0000166,GO:0000221,GO:0000322,GO:0000323,GO:0000324,GO:0000325,GO:0000329,GO:0001654,GO:0001882,GO:0001883,GO:0002119,GO:0002164,GO:0002682,GO:0002697,GO:0002831,GO:0003674,GO:0003824,GO:0005215,GO:0005488,GO:0005524,GO:0005575,GO:0005622,GO:0005623,GO:0005737,GO:0005773,GO:0005774,GO:0005794,GO:0005829,GO:0005886,GO:0006139,GO:0006152,GO:0006163,GO:0006195,GO:0006200,GO:…	K02144	C	subunit (H
ERR311185_g3848.t1			M	Ankyrin Repeat Protein
ERR311185_g3856.t1	GO:0000003,GO:0000184,GO:0000226,GO:0000956,GO:0002181,GO:0003674,GO:0003676,GO:0003723,GO:0003735,GO:0005198,GO:0005488,GO:0005575,GO:0005576,GO:0005615,GO:0005618,GO:0005622,GO:0005623,GO:0005634,GO:0005730,GO:0005737,GO:0005773,GO:0005774,GO:0005829,GO:0005840,GO:0005886,GO:0005911,GO:0006139,GO:0006401,GO:0006402,GO:0006412,GO:0006413,GO:0006414,GO:0006415,GO:0006605,GO:0006612,GO:0006613,GO:…	K02930	J	Ribosomal protein
ERR311185_g3865.t1		K00870	T	NIMA-related kinase
ERR311185_g3896.t1			S	AHNAK nucleoprotein
ERR311185_g3920.t1			I	acyl-coa binding
ERR311185_g3949.t1		K09257	E	Ankyrin Repeat
ERR311185_g3968.t1			M	Ankyrin Repeat Protein
ERR311185_g3997.t1			O	domain containing E3 ubiquitin protein ligase
ERR311185_g3998.t1			S	member RAS oncogene family
ERR311185_g40.t1	GO:0000003,GO:0000075,GO:0000082,GO:0000084,GO:0000228,GO:0000278,GO:0000712,GO:0000724,GO:0000725,GO:0000727,GO:0000781,GO:0000784,GO:0000785,GO:0000910,GO:0001703,GO:0003674,GO:0003676,GO:0003677,GO:0003678,GO:0003682,GO:0003688,GO:0003824,GO:0004003,GO:0004386,GO:0005488,GO:0005575,GO:0005622,GO:0005623,GO:0005634,GO:0005654,GO:0005656,GO:0005657,GO:0005694,GO:0005737,GO:0005829,GO:0006139,GO:…	K02209	L	dna replication licensing factor
ERR311185_g4012.t1	GO:0005575,GO:0005622,GO:0005623,GO:0005634,GO:0006950,GO:0006952,GO:0006954,GO:0008150,GO:0009611,GO:0043226,GO:0043227,GO:0043229,GO:0043231,GO:0044424,GO:0044464,GO:0050896	K08867,K14242	T	mitogen-activated protein kinase kinase kinase
ERR311185_g4013.t1			U	ADP-ribosylation factor guanine nucleotide-exchange factor
ERR311185_g4019.t1	GO:0000022,GO:0000049,GO:0000166,GO:0000226,GO:0000278,GO:0001677,GO:0001882,GO:0001883,GO:0001932,GO:0001934,GO:0002119,GO:0002164,GO:0002181,GO:0002183,GO:0003674,GO:0003676,GO:0003723,GO:0003743,GO:0005488,GO:0005525,GO:0005575,GO:0005622,GO:0005623,GO:0005634,GO:0005737,GO:0005829,GO:0005840,GO:0005844,GO:0005850,GO:0005851,GO:0005856,GO:0005875,GO:0006412,GO:0006413,GO:0006417,GO:0006446,GO:…	K03237	J	eukaryotic translation initiation factor 2
ERR311185_g402.t1	GO:0003674,GO:0003824,GO:0004610,GO:0005575,GO:0005622,GO:0005623,GO:0005737,GO:0005829,GO:0008150,GO:0008152,GO:0016853,GO:0016866,GO:0016868,GO:0044424,GO:0044444,GO:0044464	K01840	G	Inherit from COG: Catalyzes the conversion of glucosamine-6-phosphate to glucosamine-1-phosphate (By similarity)
ERR311185_g4024.t1	GO:0000003,GO:0000022,GO:0000075,GO:0000077,GO:0000082,GO:0000084,GO:0000209,GO:0000226,GO:0000278,GO:0000502,GO:0001530,GO:0002119,GO:0002164,GO:0002376,GO:0002474,GO:0002478,GO:0002479,GO:0002682,GO:0002683,GO:0002861,GO:0002862,GO:0003674,GO:0003824,GO:0004175,GO:0005488,GO:0005575,GO:0005622,GO:0005623,GO:0005634,GO:0005635,GO:0005654,GO:0005737,GO:0005783,GO:0005789,GO:0005829,GO:0005839,GO:…	K02736,K05542	O	The proteasome is a multicatalytic proteinase complex which is characterized by its ability to cleave peptides with Arg, Phe, Tyr, Leu, and Glu adjacent to the leaving group at neutral or slightly basic pH. The proteasome has an ATP-dependent proteolytic activity (By similarity)
ERR311185_g4033.t1		K15335	J	NOP2 Sun domain family member
ERR311185_g4048.t1	GO:0000322,GO:0000323,GO:0000324,GO:0005575,GO:0005576,GO:0005622,GO:0005623,GO:0005634,GO:0005737,GO:0005773,GO:0005783,GO:0005829,GO:0006950,GO:0008150,GO:0009987,GO:0016020,GO:0033554,GO:0043226,GO:0043227,GO:0043229,GO:0043231,GO:0044424,GO:0044444,GO:0044464,GO:0044699,GO:0044763,GO:0050896,GO:0051716		F	5'-nucleotidase
ERR311185_g4056.t1	GO:0000003,GO:0001932,GO:0001934,GO:0003674,GO:0003824,GO:0004721,GO:0004722,GO:0005488,GO:0005515,GO:0005575,GO:0005622,GO:0005623,GO:0005634,GO:0005654,GO:0005737,GO:0005886,GO:0006355,GO:0006357,GO:0006464,GO:0006470,GO:0006793,GO:0006796,GO:0006950,GO:0006970,GO:0006972,GO:0006984,GO:0006986,GO:0006987,GO:0007154,GO:0007165,GO:0007275,GO:0007399,GO:0007610,GO:0008150,GO:0008152,GO:0008420,GO:…	K15731	K	CTD (Carboxy-terminal domain, RNA polymerase II, polypeptide A) small
ERR311185_g4094.t1			S	Inherit from NOG: WD40
ERR311185_g4107.t1	GO:0005575,GO:0005623,GO:0005886,GO:0016020,GO:0044464,GO:0071944		S	VSP with INR
ERR311185_g4108.t1	GO:0005575,GO:0005623,GO:0005886,GO:0016020,GO:0044464,GO:0071944		S	VSP with INR
ERR311185_g4110.t1	GO:0000003,GO:0002119,GO:0002164,GO:0003674,GO:0003824,GO:0004576,GO:0004579,GO:0005575,GO:0005622,GO:0005623,GO:0005737,GO:0005783,GO:0005789,GO:0005886,GO:0005887,GO:0005975,GO:0006464,GO:0006486,GO:0006487,GO:0006508,GO:0006511,GO:0006516,GO:0006950,GO:0006970,GO:0006986,GO:0007275,GO:0007423,GO:0007444,GO:0008150,GO:0008152,GO:0008250,GO:0009056,GO:0009057,GO:0009058,GO:0009059,GO:0009100,GO:…	K07151,K11593	O	STT3, subunit of the oligosaccharyltransferase complex, homolog
ERR311185_g4111.t1			T	phospholipase B domain containing
ERR311185_g4112.t1	GO:0000003,GO:0000054,GO:0000055,GO:0000056,GO:0000132,GO:0000226,GO:0000278,GO:0000922,GO:0001932,GO:0001933,GO:0002119,GO:0002164,GO:0003006,GO:0003674,GO:0003682,GO:0005102,GO:0005198,GO:0005215,GO:0005487,GO:0005488,GO:0005515,GO:0005543,GO:0005575,GO:0005622,GO:0005623,GO:0005634,GO:0005635,GO:0005643,GO:0005737,GO:0005819,GO:0005829,GO:0005856,GO:0005975,GO:0006139,GO:0006351,GO:0006355,GO:…	K14306	Y	Nsp1-like C-terminal region
ERR311185_g4118.t1			S	small GTPase mediated signal transduction
ERR311185_g4132.t1		K09257,K18410	E	Ankyrin Repeat
ERR311185_g4157.t1			S	methyltransferase like 13
ERR311185_g416.t1	GO:0003674,GO:0003824,GO:0005575,GO:0005622,GO:0005623,GO:0005737,GO:0008150,GO:0008152,GO:0009507,GO:0009532,GO:0009536,GO:0009570,GO:0016462,GO:0016787,GO:0016817,GO:0016818,GO:0019144,GO:0043226,GO:0043227,GO:0043229,GO:0043231,GO:0044422,GO:0044424,GO:0044434,GO:0044435,GO:0044444,GO:0044446,GO:0044464,GO:0080041,GO:0080042	K18447	L	nudix (nucleoside diphosphate linked moiety X)-type motif 5
ERR311185_g4189.t1	GO:0000003,GO:0000447,GO:0000460,GO:0000462,GO:0000466,GO:0000469,GO:0000472,GO:0000478,GO:0000479,GO:0000966,GO:0000967,GO:0003006,GO:0003674,GO:0003676,GO:0003723,GO:0003729,GO:0005488,GO:0005515,GO:0005575,GO:0005622,GO:0005623,GO:0005634,GO:0005730,GO:0005737,GO:0005829,GO:0006139,GO:0006364,GO:0006396,GO:0006461,GO:0006725,GO:0006807,GO:0007275,GO:0007276,GO:0007399,GO:0007548,GO:0008150,GO:…	K11884	A	Rna-binding protein
ERR311185_g4196.t1	GO:0000226,GO:0000902,GO:0001534,GO:0001578,GO:0003341,GO:0003674,GO:0005488,GO:0005515,GO:0005575,GO:0005622,GO:0005623,GO:0005634,GO:0005730,GO:0005737,GO:0005856,GO:0005875,GO:0005929,GO:0005930,GO:0006928,GO:0006996,GO:0007010,GO:0007017,GO:0007018,GO:0008017,GO:0008092,GO:0008150,GO:0009653,GO:0009987,GO:0010927,GO:0015630,GO:0015631,GO:0016043,GO:0022607,GO:0030030,GO:0030031,GO:0031514,GO:…	K19756	S	cilium axoneme assembly
ERR311185_g42.t1		K09257,K18410	E	Ankyrin Repeat
ERR311185_g4207.t1			M	Zinc finger, DHHC-type containing
ERR311185_g4213.t1			S	Inherit from euNOG: membrane associated protein
ERR311185_g426.t1	GO:0005575,GO:0005622,GO:0005623,GO:0044464		S	zinc finger, MYND-type containing 12
ERR311185_g4267.t1		K17302	S	coatomer protein complex, subunit beta 2 (beta prime)
ERR311185_g4269.t1	GO:0001558,GO:0003674,GO:0003824,GO:0005488,GO:0005575,GO:0005576,GO:0005622,GO:0005623,GO:0006508,GO:0008150,GO:0008152,GO:0008233,GO:0008237,GO:0008270,GO:0016787,GO:0019538,GO:0040008,GO:0043167,GO:0043169,GO:0043170,GO:0044238,GO:0044464,GO:0046872,GO:0046914,GO:0050789,GO:0050794,GO:0051128,GO:0065007,GO:0070011,GO:0071704	K07762,K08647	O	whole genome shotgun sequence
ERR311185_g4285.t1	GO:0005575,GO:0005622,GO:0005623,GO:0005634,GO:0005737,GO:0043226,GO:0043227,GO:0043229,GO:0043231,GO:0044424,GO:0044464		S	Alport syndrome, mental retardation, midface hypoplasia and elliptocytosis chromosomal region gene 1
ERR311185_g4307.t1			T	leucine rich repeat
ERR311185_g432.t1	GO:0000003,GO:0000022,GO:0000184,GO:0000226,GO:0000228,GO:0000278,GO:0000447,GO:0000460,GO:0000462,GO:0000466,GO:0000469,GO:0000478,GO:0000479,GO:0000956,GO:0002181,GO:0003674,GO:0003676,GO:0003723,GO:0003735,GO:0005198,GO:0005488,GO:0005575,GO:0005576,GO:0005618,GO:0005622,GO:0005623,GO:0005634,GO:0005694,GO:0005730,GO:0005737,GO:0005739,GO:0005773,GO:0005774,GO:0005829,GO:0005840,GO:0005886,GO:…	K02964	J	ribosomal protein
ERR311185_g4321.t1		K00266	E	Glutamate synthase
ERR311185_g4329.t1			E	ATP GTP binding
ERR311185_g4337.t1	GO:0000003,GO:0000902,GO:0001558,GO:0002119,GO:0002164,GO:0003008,GO:0003674,GO:0005488,GO:0005515,GO:0005575,GO:0005622,GO:0005623,GO:0005737,GO:0005813,GO:0005815,GO:0005829,GO:0005856,GO:0005929,GO:0006810,GO:0006996,GO:0007154,GO:0007165,GO:0007267,GO:0007268,GO:0007275,GO:0007399,GO:0007600,GO:0007601,GO:0007602,GO:0007610,GO:0007631,GO:0007635,GO:0008104,GO:0008150,GO:0008152,GO:0008289,GO:…		T, U	Inherit from KOG: unc-119 homolog
ERR311185_g4342.t1
ERR311185_g4345.t1	GO:0000003,GO:0000041,GO:0000166,GO:0000220,GO:0000221,GO:0000322,GO:0000323,GO:0000324,GO:0000325,GO:0000329,GO:0001882,GO:0001883,GO:0002119,GO:0002164,GO:0003674,GO:0003824,GO:0005215,GO:0005488,GO:0005524,GO:0005575,GO:0005622,GO:0005623,GO:0005737,GO:0005773,GO:0005774,GO:0005794,GO:0005829,GO:0005886,GO:0006139,GO:0006152,GO:0006163,GO:0006195,GO:0006200,GO:0006725,GO:0006753,GO:0006793,GO:…	K02149,K17260	C	subunit D
ERR311185_g4347.t1	GO:0001558,GO:0003674,GO:0003824,GO:0005488,GO:0005575,GO:0005576,GO:0005622,GO:0005623,GO:0006508,GO:0008150,GO:0008152,GO:0008233,GO:0008237,GO:0008270,GO:0016787,GO:0019538,GO:0040008,GO:0043167,GO:0043169,GO:0043170,GO:0044238,GO:0044464,GO:0046872,GO:0046914,GO:0050789,GO:0050794,GO:0051128,GO:0065007,GO:0070011,GO:0071704	K07762,K08647	O	whole genome shotgun sequence
ERR311185_g436.t1		K06653	E	Ankyrin Repeat
ERR311185_g4379.t1	GO:0000003,GO:0000075,GO:0000076,GO:0000084,GO:0000166,GO:0000228,GO:0000278,GO:0000723,GO:0000726,GO:0000731,GO:0000734,GO:0000785,GO:0000790,GO:0003006,GO:0003674,GO:0003676,GO:0003677,GO:0003688,GO:0003824,GO:0003887,GO:0004518,GO:0004527,GO:0005488,GO:0005575,GO:0005622,GO:0005623,GO:0005634,GO:0005657,GO:0005658,GO:0005694,GO:0005737,GO:0005739,GO:0006139,GO:0006259,GO:0006260,GO:0006261,GO:…	K02320	L	DNA polymerase
ERR311185_g4384.t1	GO:0000139,GO:0000323,GO:0003674,GO:0005215,GO:0005338,GO:0005575,GO:0005622,GO:0005623,GO:0005634,GO:0005737,GO:0005739,GO:0005764,GO:0005765,GO:0005773,GO:0005774,GO:0005794,GO:0006810,GO:0006811,GO:0006820,GO:0006862,GO:0008104,GO:0008150,GO:0008284,GO:0009306,GO:0009966,GO:0009987,GO:0010639,GO:0010646,GO:0010821,GO:0010823,GO:0010941,GO:0012505,GO:0015031,GO:0015165,GO:0015215,GO:0015711,GO:…		K	Chromosome 2 open reading frame 18
ERR311185_g4386.t1		K10730	L	DNA helicase
ERR311185_g4393.t1			O	whole genome shotgun sequence
ERR311185_g4412.t1		K15731,K17616	K	CTD (Carboxy-terminal domain, RNA polymerase II, polypeptide A) small
ERR311185_g4414.t1		K08863,K09257	T	NIMA-related kinase
ERR311185_g4424.t1	GO:0000003,GO:0000154,GO:0000226,GO:0000494,GO:0001510,GO:0001651,GO:0001652,GO:0002119,GO:0002164,GO:0003006,GO:0003674,GO:0003676,GO:0003723,GO:0003729,GO:0003824,GO:0005488,GO:0005575,GO:0005622,GO:0005623,GO:0005634,GO:0005654,GO:0005730,GO:0005732,GO:0005819,GO:0005856,GO:0006139,GO:0006364,GO:0006396,GO:0006417,GO:0006725,GO:0006807,GO:0006928,GO:0006996,GO:0007010,GO:0007017,GO:0007275,GO:…	K14563	A	rRNA 2'-O-methyltransferase fibrillarin
ERR311185_g4428.t1			S	Inherit from NOG: WD repeat domain 67
ERR311185_g4435.t1	GO:0000003,GO:0003006,GO:0005575,GO:0005622,GO:0005623,GO:0005737,GO:0005739,GO:0007275,GO:0008150,GO:0009507,GO:0009532,GO:0009536,GO:0009570,GO:0009790,GO:0009791,GO:0009793,GO:0010154,GO:0020011,GO:0022414,GO:0032501,GO:0032502,GO:0043226,GO:0043227,GO:0043229,GO:0043231,GO:0044422,GO:0044424,GO:0044434,GO:0044435,GO:0044444,GO:0044446,GO:0044464,GO:0044699,GO:0044707,GO:0044767,GO:0048316,GO:…	K01887	J	Arginyl-trna synthetase
ERR311185_g4443.t1	GO:0000003,GO:0000041,GO:0000166,GO:0000220,GO:0000322,GO:0000323,GO:0000324,GO:0001654,GO:0001882,GO:0001883,GO:0002119,GO:0002164,GO:0002165,GO:0003006,GO:0003674,GO:0003824,GO:0005215,GO:0005216,GO:0005244,GO:0005245,GO:0005261,GO:0005262,GO:0005488,GO:0005524,GO:0005575,GO:0005622,GO:0005623,GO:0005737,GO:0005764,GO:0005768,GO:0005773,GO:0005774,GO:0005783,GO:0005794,GO:0005886,GO:0006139,GO:…	K02155,K04345,K15542	C	16 kDa proteolipid subunit
ERR311185_g445.t1	GO:0003674,GO:0003824,GO:0005575,GO:0005622,GO:0005623,GO:0005737,GO:0005783,GO:0005794,GO:0008150,GO:0008152,GO:0008233,GO:0008238,GO:0016787,GO:0016805,GO:0043226,GO:0043227,GO:0043229,GO:0043231,GO:0044424,GO:0044444,GO:0044464,GO:0070011		E	Xaa-pro dipeptidase
ERR311185_g4452.t1			S	Inherit from NOG: Viral A-type inclusion protein
ERR311185_g4457.t1			M	Ankyrin Repeat Protein
ERR311185_g4461.t1			T	serine threonine-protein kinase
ERR311185_g4465.t1		K06694,K20032	O	Ankyrin Repeat Protein
ERR311185_g4470.t1	GO:0000027,GO:0000151,GO:0000460,GO:0000463,GO:0000466,GO:0000470,GO:0001932,GO:0001933,GO:0003674,GO:0004857,GO:0004860,GO:0005575,GO:0005622,GO:0005623,GO:0005634,GO:0005730,GO:0005886,GO:0006139,GO:0006364,GO:0006396,GO:0006469,GO:0006725,GO:0006807,GO:0006996,GO:0008150,GO:0008152,GO:0009892,GO:0009987,GO:0010467,GO:0010563,GO:0010605,GO:0016020,GO:0016043,GO:0016070,GO:0016072,GO:0019207,GO:…	K11684,K14830,K18272	S	PAK1 interacting protein 1
ERR311185_g449.t1	GO:0001300,GO:0001510,GO:0002097,GO:0002098,GO:0003674,GO:0003824,GO:0005575,GO:0005622,GO:0005623,GO:0005634,GO:0005737,GO:0005829,GO:0005856,GO:0006139,GO:0006396,GO:0006399,GO:0006400,GO:0006725,GO:0006807,GO:0006950,GO:0006974,GO:0007568,GO:0007569,GO:0008033,GO:0008150,GO:0008152,GO:0008168,GO:0008173,GO:0008175,GO:0009451,GO:0009987,GO:0010467,GO:0015630,GO:0016070,GO:0016300,GO:0016740,GO:…	K10770,K15444	Q	alkB, alkylation repair homolog 8 (E. coli)
ERR311185_g4492.t1	GO:0000003,GO:0000149,GO:0000322,GO:0000323,GO:0000324,GO:0000329,GO:0000902,GO:0000910,GO:0001505,GO:0001654,GO:0001671,GO:0001745,GO:0002119,GO:0002164,GO:0002165,GO:0003001,GO:0003008,GO:0003674,GO:0005215,GO:0005483,GO:0005488,GO:0005515,GO:0005575,GO:0005622,GO:0005623,GO:0005737,GO:0005773,GO:0005774,GO:0005829,GO:0005886,GO:0005911,GO:0006140,GO:0006461,GO:0006810,GO:0006836,GO:0006886,GO:…	K15296	U	attachment protein
ERR311185_g4514.t1	GO:0005575,GO:0005623,GO:0005886,GO:0016020,GO:0044464,GO:0071944		S	VSP with INR
ERR311185_g452.t1		K03115	D, K, T	casein kinase ii
ERR311185_g456.t1	GO:0003333,GO:0003674,GO:0005215,GO:0005342,GO:0006810,GO:0006811,GO:0006820,GO:0006865,GO:0008150,GO:0008509,GO:0008514,GO:0009987,GO:0015075,GO:0015171,GO:0015711,GO:0015849,GO:0022857,GO:0022891,GO:0022892,GO:0034220,GO:0044699,GO:0044763,GO:0044765,GO:0046942,GO:0046943,GO:0051179,GO:0051234,GO:0055085,GO:0071702,GO:0071705		E	amino acid
ERR311185_g457.t1	GO:0000003,GO:0000070,GO:0000075,GO:0000077,GO:0000086,GO:0000166,GO:0000226,GO:0000228,GO:0000278,GO:0000280,GO:0000287,GO:0000775,GO:0000776,GO:0000777,GO:0000779,GO:0000793,GO:0000794,GO:0000819,GO:0000910,GO:0000922,GO:0001701,GO:0001824,GO:0001882,GO:0001883,GO:0001932,GO:0001934,GO:0002009,GO:0003006,GO:0003674,GO:0003824,GO:0004672,GO:0004674,GO:0004871,GO:0005488,GO:0005515,GO:0005524,GO:…	K05661,K08857,K15503	T	NIMA-related kinase
ERR311185_g461.t1	GO:0002009,GO:0002119,GO:0002164,GO:0003008,GO:0003674,GO:0003824,GO:0004721,GO:0004725,GO:0005488,GO:0005515,GO:0005543,GO:0005575,GO:0005622,GO:0005623,GO:0005634,GO:0005737,GO:0005829,GO:0005886,GO:0006464,GO:0006470,GO:0006629,GO:0006644,GO:0006650,GO:0006793,GO:0006796,GO:0006950,GO:0007275,GO:0007568,GO:0007610,GO:0007611,GO:0008150,GO:0008152,GO:0008289,GO:0008340,GO:0009266,GO:0009408,GO:…	K01110	T	PHOsphatase
ERR311185_g471.t1	GO:0003674,GO:0003824,GO:0004126,GO:0005575,GO:0005622,GO:0005623,GO:0005737,GO:0005829,GO:0006139,GO:0006213,GO:0006216,GO:0006725,GO:0006807,GO:0008150,GO:0008152,GO:0009056,GO:0009116,GO:0009119,GO:0009164,GO:0009972,GO:0009987,GO:0016787,GO:0016810,GO:0016814,GO:0019239,GO:0019439,GO:0034641,GO:0034655,GO:0042454,GO:0044237,GO:0044238,GO:0044248,GO:0044270,GO:0044281,GO:0044424,GO:0044444,GO:…	K01489	F	cytidine deaminase
ERR311185_g475.t1	GO:0003674,GO:0003824,GO:0004175,GO:0004252,GO:0005575,GO:0005576,GO:0005615,GO:0006508,GO:0008150,GO:0008152,GO:0008233,GO:0008236,GO:0016787,GO:0017171,GO:0019538,GO:0043170,GO:0044238,GO:0044421,GO:0070011,GO:0071704		O	protease, serine, 16 (thymus)
ERR311185_g483.t1			M	Ankyrin Repeat Protein
ERR311185_g485.t1	GO:0005575,GO:0005622,GO:0005623,GO:0005634,GO:0005737,GO:0005739,GO:0008150,GO:0043226,GO:0043227,GO:0043229,GO:0043231,GO:0043473,GO:0044424,GO:0044444,GO:0044464,GO:0044699		K, O	chromosome 12 open reading frame 10
ERR311185_g497.t1	GO:0000003,GO:0000447,GO:0000460,GO:0000462,GO:0000466,GO:0000469,GO:0000472,GO:0000478,GO:0000479,GO:0000480,GO:0000785,GO:0000792,GO:0000922,GO:0000966,GO:0000967,GO:0002119,GO:0002164,GO:0003674,GO:0003676,GO:0003723,GO:0005488,GO:0005575,GO:0005622,GO:0005623,GO:0005634,GO:0005694,GO:0005730,GO:0005732,GO:0005737,GO:0005739,GO:0005815,GO:0005816,GO:0005819,GO:0005856,GO:0006139,GO:0006355,GO:…	K14415,K14550	J	U3 small nucleolar RNA-associated protein 10
ERR311185_g538.t1			F	adenylate kinase
ERR311185_g567.t1	GO:0005575,GO:0005623,GO:0005886,GO:0016020,GO:0044464,GO:0071944		S	VSP with INR
ERR311185_g574.t1	GO:0000003,GO:0000122,GO:0000288,GO:0000289,GO:0000956,GO:0000988,GO:0000989,GO:0001071,GO:0001076,GO:0001104,GO:0001106,GO:0001191,GO:0001556,GO:0001704,GO:0001708,GO:0001709,GO:0001817,GO:0001932,GO:0001933,GO:0002009,GO:0002119,GO:0002164,GO:0002682,GO:0003006,GO:0003674,GO:0003676,GO:0003677,GO:0003700,GO:0003712,GO:0003714,GO:0003723,GO:0003727,GO:0003729,GO:0003730,GO:0005488,GO:0005515,GO:…	K01965,K15308,K18753	S	zinc finger
ERR311185_g588.t1		K01829,K08056,K09580,K13996	O	Protein disulfide isomerase
ERR311185_g597.t1	GO:0003674,GO:0003824,GO:0005215,GO:0005575,GO:0005576,GO:0005615,GO:0006139,GO:0006152,GO:0006163,GO:0006195,GO:0006200,GO:0006725,GO:0006753,GO:0006793,GO:0006796,GO:0006807,GO:0006810,GO:0008150,GO:0008152,GO:0009056,GO:0009116,GO:0009117,GO:0009119,GO:0009123,GO:0009125,GO:0009126,GO:0009128,GO:0009141,GO:0009143,GO:0009144,GO:0009146,GO:0009150,GO:0009154,GO:0009158,GO:0009161,GO:0009164,GO:…		Q	(ABC) transporter
ERR311185_g61.t1	GO:0003674,GO:0003824,GO:0004672,GO:0004674,GO:0005575,GO:0005622,GO:0005623,GO:0005737,GO:0005829,GO:0005886,GO:0006464,GO:0006468,GO:0006793,GO:0006796,GO:0008150,GO:0008152,GO:0009987,GO:0016020,GO:0016301,GO:0016310,GO:0016740,GO:0016772,GO:0016773,GO:0019538,GO:0036211,GO:0043170,GO:0043412,GO:0044237,GO:0044238,GO:0044260,GO:0044267,GO:0044424,GO:0044444,GO:0044464,GO:0046777,GO:0071704,GO:…	K08826	T	dual-specificity tyrosine-(Y)-phosphorylation regulated kinase
ERR311185_g614.t1	GO:0000003,GO:0000070,GO:0000075,GO:0000077,GO:0000086,GO:0000166,GO:0000226,GO:0000228,GO:0000278,GO:0000280,GO:0000287,GO:0000775,GO:0000776,GO:0000777,GO:0000779,GO:0000793,GO:0000794,GO:0000819,GO:0000910,GO:0000922,GO:0001701,GO:0001824,GO:0001882,GO:0001883,GO:0001932,GO:0001934,GO:0002009,GO:0003006,GO:0003674,GO:0003824,GO:0004672,GO:0004674,GO:0004871,GO:0005488,GO:0005515,GO:0005524,GO:…	K05661,K08857,K15503	T	NIMA-related kinase
ERR311185_g616.t1			T	Ribosomal protein S6
ERR311185_g619.t1		K08739	L	DNA mismatch repair protein
ERR311185_g622.t1	GO:0005575,GO:0005623,GO:0005886,GO:0016020,GO:0044464,GO:0071944		S	VSP with INR
ERR311185_g635.t1		K05644	Q	ATP-binding cassette sub-family A ABC1 member
ERR311185_g641.t1			S	conserved hypothetical protein
ERR311185_g647.t1		K06653	E	Ankyrin Repeat
ERR311185_g670.t1	GO:0003674,GO:0003824,GO:0005575,GO:0005622,GO:0005623,GO:0005737,GO:0005739,GO:0006629,GO:0006644,GO:0006793,GO:0006796,GO:0008150,GO:0008152,GO:0008444,GO:0008610,GO:0008654,GO:0009058,GO:0009507,GO:0009526,GO:0009536,GO:0009941,GO:0009987,GO:0016740,GO:0016772,GO:0016780,GO:0017169,GO:0019637,GO:0031967,GO:0031975,GO:0043226,GO:0043227,GO:0043229,GO:0043231,GO:0044237,GO:0044238,GO:0044249,GO:…	K00995	I	cardiolipin synthase
ERR311185_g699.t1			S	p25-alpha
ERR311185_g702.t1	GO:0002119,GO:0002164,GO:0007275,GO:0007568,GO:0008150,GO:0008340,GO:0009791,GO:0010259,GO:0032501,GO:0032502,GO:0040007,GO:0044699,GO:0044707,GO:0044767	K11426	B	Set and mynd domain containing
ERR311185_g710.t1		K17544	T	Cyclin-dependent kinase-like
ERR311185_g723.t1			S	regulation of RNA biosynthetic process
ERR311185_g728.t1	GO:0000003,GO:0000166,GO:0002097,GO:0002098,GO:0003674,GO:0003824,GO:0005488,GO:0005506,GO:0005515,GO:0005575,GO:0005622,GO:0005623,GO:0005634,GO:0005737,GO:0005829,GO:0006139,GO:0006152,GO:0006163,GO:0006195,GO:0006200,GO:0006396,GO:0006399,GO:0006400,GO:0006725,GO:0006753,GO:0006793,GO:0006796,GO:0006807,GO:0008033,GO:0008150,GO:0008152,GO:0009056,GO:0009058,GO:0009116,GO:0009117,GO:0009119,GO:…	K03593	D	Component of the cytosolic iron-sulfur (Fe S) protein assembly (CIA) machinery. Required for maturation of extramitochondrial Fe-S proteins. The NBP35-CFD1 heterotetramer forms a Fe-S scaffold complex, mediating the de novo assembly of an Fe-S cluster and its transfer to target apoproteins
ERR311185_g743.t1
ERR311185_g750.t1			S	basal body component
ERR311185_g759.t1	GO:0001558,GO:0003674,GO:0003824,GO:0005488,GO:0005575,GO:0005576,GO:0005622,GO:0005623,GO:0006508,GO:0008150,GO:0008152,GO:0008233,GO:0008237,GO:0008270,GO:0016787,GO:0019538,GO:0040008,GO:0043167,GO:0043169,GO:0043170,GO:0044238,GO:0044464,GO:0046872,GO:0046914,GO:0050789,GO:0050794,GO:0051128,GO:0065007,GO:0070011,GO:0071704	K07762,K08647	O	whole genome shotgun sequence
ERR311185_g765.t1			M	Ankyrin Repeat Protein
ERR311185_g766.t1		K07053	S	POLIIIAc
ERR311185_g777.t1		K15502,K15503	M	Ankyrin Repeat Protein
ERR311185_g784.t1			S	tubulin tyrosine ligase-like family, member 4
ERR311185_g788.t1	GO:0000003,GO:0000075,GO:0000078,GO:0000131,GO:0000910,GO:0000920,GO:0000922,GO:0001700,GO:0001932,GO:0001934,GO:0003674,GO:0005488,GO:0005509,GO:0005575,GO:0005622,GO:0005623,GO:0005634,GO:0005737,GO:0005815,GO:0005816,GO:0005819,GO:0005826,GO:0005829,GO:0005856,GO:0005886,GO:0005933,GO:0005937,GO:0005938,GO:0006355,GO:0006461,GO:0006996,GO:0007010,GO:0007015,GO:0007049,GO:0007050,GO:0007093,GO:…	K08272	S	Calcium binding protein
ERR311185_g790.t1	GO:0005575,GO:0005623,GO:0005886,GO:0016020,GO:0044464,GO:0071944		S	VSP with INR
ERR311185_g814.t1	GO:0000003,GO:0001709,GO:0003674,GO:0003824,GO:0005215,GO:0005575,GO:0005622,GO:0005623,GO:0005737,GO:0005739,GO:0005783,GO:0005789,GO:0005801,GO:0005886,GO:0006139,GO:0006152,GO:0006163,GO:0006195,GO:0006200,GO:0006725,GO:0006753,GO:0006793,GO:0006796,GO:0006807,GO:0006810,GO:0006811,GO:0006812,GO:0006816,GO:0006873,GO:0006874,GO:0006875,GO:0006950,GO:0007154,GO:0007275,GO:0008150,GO:0008152,GO:…	K01537,K14950	P	Cation-transporting atpase
ERR311185_g832.t1		K08863,K15503	B, K	ankyrin repeat, family A (RFXANK-like), 2
ERR311185_g845.t1	GO:0000151,GO:0002831,GO:0002832,GO:0003674,GO:0003824,GO:0004842,GO:0005488,GO:0005575,GO:0005622,GO:0005623,GO:0005634,GO:0005654,GO:0005737,GO:0006464,GO:0006508,GO:0006511,GO:0006950,GO:0007154,GO:0008150,GO:0008152,GO:0008270,GO:0009056,GO:0009057,GO:0009267,GO:0009605,GO:0009893,GO:0009894,GO:0009896,GO:0009987,GO:0009991,GO:0010106,GO:0010604,GO:0016567,GO:0016604,GO:0016607,GO:0016874,GO:…	K10144,K16276	S	ring finger and CHY zinc finger
ERR311185_g866.t1		K18626
ERR311185_g900.t1
ERR311185_g904.t1		K12614	L	atp-dependent rna helicase
ERR311185_g913.t1			A	Regulator of nonsense transcripts
ERR311185_g934.t1	GO:0005575,GO:0005622,GO:0005623,GO:0005634,GO:0005654,GO:0006139,GO:0006351,GO:0006383,GO:0006725,GO:0006807,GO:0008150,GO:0008152,GO:0009058,GO:0009059,GO:0009987,GO:0010467,GO:0016070,GO:0018130,GO:0019438,GO:0031974,GO:0031981,GO:0032774,GO:0034641,GO:0034645,GO:0034654,GO:0043170,GO:0043226,GO:0043227,GO:0043229,GO:0043231,GO:0043233,GO:0044237,GO:0044238,GO:0044249,GO:0044260,GO:0044271,GO:…	K15196,K15197	K	subunit of RNA polymerase III transcription initiation factor
ERR311185_g935.t1		K08863	T	NIMA-related kinase
ERR311185_g938.t1	GO:0000226,GO:0000902,GO:0001578,GO:0003002,GO:0003674,GO:0005488,GO:0005515,GO:0005575,GO:0005622,GO:0005623,GO:0005634,GO:0005737,GO:0005815,GO:0005856,GO:0005886,GO:0005929,GO:0005930,GO:0005932,GO:0006810,GO:0006928,GO:0006996,GO:0007010,GO:0007017,GO:0007018,GO:0007275,GO:0007389,GO:0008022,GO:0008104,GO:0008150,GO:0009653,GO:0009799,GO:0009855,GO:0009953,GO:0009987,GO:0010468,GO:0010608,GO:…	K19682	U	intraflagellar transport 46 homolog (Chlamydomonas)
ERR311185_g940.t1		K06174	A	ATP-binding cassette, sub-family E
ERR311185_g957.t1		K15423	G, T	serine threonine-protein phosphatase
ERR311185_g965.t1		K08863	T	NIMA-related kinase
ERR311185_g970.t1	GO:0005575,GO:0005622,GO:0005623,GO:0005634,GO:0005737,GO:0008150,GO:0019222,GO:0031323,GO:0031399,GO:0032268,GO:0043226,GO:0043227,GO:0043229,GO:0043231,GO:0044424,GO:0044464,GO:0050789,GO:0050794,GO:0051246,GO:0060255,GO:0060625,GO:0060626,GO:0065007,GO:0080090	K02599,K18408	S	Notch ligand involved in the mediation of Notch signaling (By similarity)
ERR311185_g979.t1		K15502,K15503	M	Ankyrin Repeat Protein
ERR311185_g984.t1			S	whole genome shotgun sequence
ERR311185_g99.t1		K12472	S	Viral A-type inclusion protein
SRR3177738_g10.t1	GO:0000226,GO:0000910,GO:0003674,GO:0003824,GO:0003924,GO:0005096,GO:0005488,GO:0005515,GO:0005575,GO:0005622,GO:0005623,GO:0005737,GO:0005829,GO:0005856,GO:0005874,GO:0005929,GO:0006139,GO:0006140,GO:0006152,GO:0006163,GO:0006184,GO:0006195,GO:0006457,GO:0006458,GO:0006461,GO:0006725,GO:0006753,GO:0006793,GO:0006796,GO:0006807,GO:0006996,GO:0007010,GO:0007017,GO:0007021,GO:0007023,GO:0007049,GO:…	K07374,K18272	O	Tubulin folding cofactor C
SRR3177738_g1002.t1	GO:0000003,GO:0003006,GO:0003674,GO:0005488,GO:0005515,GO:0005575,GO:0005622,GO:0005623,GO:0005737,GO:0005856,GO:0005938,GO:0006950,GO:0007275,GO:0008150,GO:0009605,GO:0009991,GO:0012506,GO:0016020,GO:0016023,GO:0017016,GO:0017048,GO:0019899,GO:0019954,GO:0022414,GO:0030139,GO:0030582,GO:0030587,GO:0030659,GO:0030666,GO:0030670,GO:0031090,GO:0031152,GO:0031267,GO:0031410,GO:0031667,GO:0031982,GO:…		Z	Filamin C, gamma
SRR3177738_g1004.t1	GO:0000003,GO:0000070,GO:0000075,GO:0000077,GO:0000086,GO:0000166,GO:0000226,GO:0000228,GO:0000278,GO:0000280,GO:0000287,GO:0000775,GO:0000776,GO:0000777,GO:0000779,GO:0000793,GO:0000794,GO:0000819,GO:0000910,GO:0000922,GO:0001701,GO:0001824,GO:0001882,GO:0001883,GO:0001932,GO:0001934,GO:0002009,GO:0003006,GO:0003674,GO:0003824,GO:0004672,GO:0004674,GO:0004871,GO:0005488,GO:0005515,GO:0005524,GO:…	K05661,K08857,K15503	T	NIMA-related kinase
SRR3177738_g1007.t1	GO:0005575,GO:0005622,GO:0005623,GO:0005634,GO:0005737,GO:0005783,GO:0005829,GO:0016528,GO:0016529,GO:0043226,GO:0043227,GO:0043229,GO:0043231,GO:0044424,GO:0044444,GO:0044464		S	chromosome X open reading frame 26
SRR3177738_g1012.t1	GO:0000003,GO:0000032,GO:0000075,GO:0000271,GO:0000302,GO:0002119,GO:0002164,GO:0003674,GO:0003824,GO:0004475,GO:0005575,GO:0005622,GO:0005623,GO:0005737,GO:0005739,GO:0005829,GO:0005975,GO:0005976,GO:0005996,GO:0006056,GO:0006057,GO:0006073,GO:0006082,GO:0006139,GO:0006464,GO:0006486,GO:0006487,GO:0006488,GO:0006725,GO:0006753,GO:0006766,GO:0006767,GO:0006793,GO:0006796,GO:0006807,GO:0006810,GO:…	K00966	M	mannose-1-phosphate guanyltransferase
SRR3177738_g1024.t1		K02220,K05868,K06627	D	g2 mitotic-specific
SRR3177738_g1025.t1	GO:0000075,GO:0000151,GO:0000152,GO:0000209,GO:0000226,GO:0000278,GO:0000280,GO:0001881,GO:0003674,GO:0003824,GO:0004842,GO:0005575,GO:0005622,GO:0005623,GO:0005634,GO:0005654,GO:0005680,GO:0005737,GO:0005777,GO:0005778,GO:0005829,GO:0006082,GO:0006461,GO:0006464,GO:0006508,GO:0006511,GO:0006513,GO:0006605,GO:0006625,GO:0006629,GO:0006631,GO:0006635,GO:0006810,GO:0006886,GO:0006996,GO:0007010,GO:…	K06689,K10689	O	ubiquitin-conjugating enzyme
SRR3177738_g1035.t1		K01104,K09257	T	serine threonine-protein kinase
SRR3177738_g1037.t1	GO:0000165,GO:0000166,GO:0000902,GO:0001882,GO:0001883,GO:0001932,GO:0001934,GO:0002119,GO:0002164,GO:0003674,GO:0003824,GO:0004672,GO:0004674,GO:0005488,GO:0005515,GO:0005524,GO:0005575,GO:0005622,GO:0005623,GO:0005634,GO:0005737,GO:0005829,GO:0005938,GO:0006461,GO:0006464,GO:0006468,GO:0006611,GO:0006793,GO:0006796,GO:0006810,GO:0006886,GO:0006913,GO:0006950,GO:0006996,GO:0007010,GO:0007049,GO:…	K08271,K08835,K17532	T	ste20-related kinase adaptor
SRR3177738_g1050.t1	GO:0000003,GO:0002119,GO:0002164,GO:0002181,GO:0003674,GO:0003676,GO:0003723,GO:0003735,GO:0005198,GO:0005488,GO:0005575,GO:0005576,GO:0005615,GO:0005622,GO:0005623,GO:0005634,GO:0005730,GO:0005737,GO:0005773,GO:0005774,GO:0005829,GO:0005840,GO:0005886,GO:0006412,GO:0006915,GO:0007275,GO:0008150,GO:0008152,GO:0008219,GO:0009058,GO:0009059,GO:0009790,GO:0009791,GO:0009792,GO:0009987,GO:0010467,GO:…	K02877,K15276	J	Ribosomal protein L15
SRR3177738_g1051.t1	GO:0000003,GO:0000054,GO:0000460,GO:0000463,GO:0000466,GO:0000470,GO:0002119,GO:0002164,GO:0002181,GO:0002183,GO:0003006,GO:0003674,GO:0003676,GO:0003723,GO:0003743,GO:0005488,GO:0005575,GO:0005622,GO:0005623,GO:0005634,GO:0005638,GO:0005652,GO:0005730,GO:0005737,GO:0005829,GO:0005856,GO:0005882,GO:0006139,GO:0006364,GO:0006396,GO:0006412,GO:0006413,GO:0006725,GO:0006807,GO:0006810,GO:0006897,GO:…	K03264	J	Binds to the 60S ribosomal subunit and prevents its association with the 40S ribosomal subunit to form the 80S initiation complex in the cytoplasm
SRR3177738_g1062.t1	GO:0000166,GO:0001882,GO:0001883,GO:0003674,GO:0003824,GO:0004601,GO:0005488,GO:0005507,GO:0005509,GO:0005515,GO:0005524,GO:0005575,GO:0005576,GO:0005618,GO:0005622,GO:0005623,GO:0005634,GO:0005737,GO:0005739,GO:0005773,GO:0005774,GO:0005829,GO:0005886,GO:0005911,GO:0006810,GO:0006811,GO:0006812,GO:0006813,GO:0006816,GO:0006950,GO:0006970,GO:0006979,GO:0008150,GO:0008152,GO:0008270,GO:0008643,GO:…	K17095,K17099	S	annexin A7
SRR3177738_g109.t1	GO:0000003,GO:0000212,GO:0000226,GO:0000278,GO:0000280,GO:0002009,GO:0003006,GO:0003674,GO:0005488,GO:0005515,GO:0005575,GO:0005622,GO:0005623,GO:0005634,GO:0005737,GO:0005829,GO:0005844,GO:0006457,GO:0006458,GO:0006461,GO:0006810,GO:0006897,GO:0006898,GO:0006996,GO:0007010,GO:0007017,GO:0007021,GO:0007049,GO:0007051,GO:0007052,GO:0007067,GO:0007097,GO:0007126,GO:0007275,GO:0007338,GO:0007548,GO:…		S	Prefoldin, subunit
SRR3177738_g1090.t1	GO:0001558,GO:0003674,GO:0003824,GO:0005488,GO:0005575,GO:0005576,GO:0005622,GO:0005623,GO:0006508,GO:0008150,GO:0008152,GO:0008233,GO:0008237,GO:0008270,GO:0016787,GO:0019538,GO:0040008,GO:0043167,GO:0043169,GO:0043170,GO:0044238,GO:0044464,GO:0046872,GO:0046914,GO:0050789,GO:0050794,GO:0051128,GO:0065007,GO:0070011,GO:0071704	K07762,K08647	O	whole genome shotgun sequence
SRR3177738_g1091.t1		K00870,K04427	T	protein kinase kinase kinase
SRR3177738_g1092.t1		K06653	E	Ankyrin Repeat
SRR3177738_g1096.t1	GO:0000139,GO:0000166,GO:0001882,GO:0001883,GO:0003674,GO:0003824,GO:0003924,GO:0005488,GO:0005525,GO:0005575,GO:0005622,GO:0005623,GO:0005737,GO:0005783,GO:0005789,GO:0005794,GO:0005829,GO:0005886,GO:0006139,GO:0006152,GO:0006163,GO:0006184,GO:0006195,GO:0006725,GO:0006753,GO:0006793,GO:0006796,GO:0006807,GO:0006810,GO:0006888,GO:0008150,GO:0008152,GO:0009056,GO:0009116,GO:0009117,GO:0009119,GO:…	K07953,K08057	U	Small GTPase component of the coat protein complex II (COPII) which promotes the formation of transport vesicles from the endoplasmic reticulum (ER). The coat has two main functions, the physical deformation of the endoplasmic reticulum membrane into vesicles and the selection of cargo molecules. SAR1 controls the coat assembly in a stepwise manner. Activated SAR1-GTP binds to membranes first and…
SRR3177738_g1102.t1	GO:0002181,GO:0003674,GO:0003824,GO:0004812,GO:0004830,GO:0005575,GO:0005622,GO:0005623,GO:0005737,GO:0005829,GO:0006082,GO:0006139,GO:0006399,GO:0006412,GO:0006418,GO:0006436,GO:0006520,GO:0006725,GO:0006807,GO:0008150,GO:0008152,GO:0008285,GO:0009058,GO:0009059,GO:0009987,GO:0010467,GO:0016070,GO:0016874,GO:0016875,GO:0016876,GO:0019538,GO:0019752,GO:0022603,GO:0034641,GO:0034645,GO:0034660,GO:…	K01867	J	tryptophanyltRNA synthetase
SRR3177738_g111.t1		K03283	O	heat shock
SRR3177738_g1112.t1	GO:0005575,GO:0005622,GO:0005623,GO:0005737,GO:0044424,GO:0044464		S	small proline-rich protein 3
SRR3177738_g1120.t1	GO:0000003,GO:0000428,GO:0000578,GO:0000819,GO:0000988,GO:0000989,GO:0001076,GO:0001104,GO:0003002,GO:0003674,GO:0003712,GO:0003713,GO:0005488,GO:0005515,GO:0005575,GO:0005622,GO:0005623,GO:0005634,GO:0005654,GO:0005737,GO:0005829,GO:0006139,GO:0006259,GO:0006281,GO:0006310,GO:0006311,GO:0006351,GO:0006352,GO:0006355,GO:0006357,GO:0006366,GO:0006367,GO:0006461,GO:0006725,GO:0006807,GO:0006950,GO:…	K15153	K	Component of the Mediator complex, a coactivator involved in the regulated transcription of nearly all RNA polymerase II-dependent genes. Mediator functions as a bridge to convey information from gene-specific regulatory proteins to the basal RNA polymerase II transcription machinery. Mediator is recruited to promoters by direct interactions with regulatory proteins and serves as a scaffold for t…
SRR3177738_g1127.t1	GO:0000209,GO:0003674,GO:0003824,GO:0004842,GO:0005575,GO:0005622,GO:0005623,GO:0005634,GO:0006342,GO:0006355,GO:0006464,GO:0006508,GO:0006511,GO:0008150,GO:0008152,GO:0009056,GO:0009057,GO:0009889,GO:0009890,GO:0009892,GO:0009987,GO:0010468,GO:0010556,GO:0010558,GO:0010605,GO:0010629,GO:0016458,GO:0016567,GO:0016874,GO:0016879,GO:0016881,GO:0019219,GO:0019222,GO:0019538,GO:0019787,GO:0019941,GO:…	K10575	O	ubiquitin-conjugating enzyme
SRR3177738_g1131.t1	GO:0000022,GO:0000027,GO:0000226,GO:0000278,GO:0002181,GO:0003674,GO:0003735,GO:0005198,GO:0005488,GO:0005575,GO:0005622,GO:0005623,GO:0005634,GO:0005730,GO:0005737,GO:0005773,GO:0005829,GO:0005840,GO:0005911,GO:0006412,GO:0006950,GO:0006996,GO:0007010,GO:0007017,GO:0007049,GO:0007051,GO:0007052,GO:0008150,GO:0008152,GO:0008270,GO:0009058,GO:0009059,GO:0009266,GO:0009409,GO:0009506,GO:0009507,GO:…	K02870,K14006	J	Ribosomal protein L12
SRR3177738_g1136.t1	GO:0003674,GO:0003824,GO:0004311,GO:0004659,GO:0004660,GO:0004661,GO:0004663,GO:0005488,GO:0005515,GO:0005575,GO:0005622,GO:0005623,GO:0005634,GO:0005737,GO:0005829,GO:0005856,GO:0005875,GO:0005965,GO:0005968,GO:0006464,GO:0006605,GO:0006612,GO:0006810,GO:0006886,GO:0006950,GO:0006995,GO:0007154,GO:0007275,GO:0008104,GO:0008150,GO:0008152,GO:0008270,GO:0008284,GO:0008285,GO:0008318,GO:0009267,GO:…	K05954	O	farnesyltransferase, beta subunit
SRR3177738_g1149.t1	GO:0000003,GO:0000282,GO:0000910,GO:0003006,GO:0003400,GO:0003674,GO:0005488,GO:0005509,GO:0005575,GO:0005622,GO:0005623,GO:0005634,GO:0005635,GO:0005737,GO:0005783,GO:0005789,GO:0005829,GO:0005933,GO:0005935,GO:0006139,GO:0006152,GO:0006163,GO:0006184,GO:0006195,GO:0006725,GO:0006753,GO:0006793,GO:0006796,GO:0006807,GO:0006810,GO:0006886,GO:0006915,GO:0006919,GO:0006950,GO:0007049,GO:0007105,GO:…	K13978	S	grancalcin, EF-hand calcium binding protein
SRR3177738_g115.t1			S	whole genome shotgun sequence
SRR3177738_g1159.t1	GO:0005575,GO:0006810,GO:0006855,GO:0008150,GO:0009987,GO:0015893,GO:0016020,GO:0042221,GO:0042493,GO:0044699,GO:0044763,GO:0044765,GO:0050896,GO:0051179,GO:0051234,GO:0055085	K05663,K06147	Q	(ABC) transporter
SRR3177738_g1163.t1	GO:0000003,GO:0000075,GO:0000077,GO:0000082,GO:0000084,GO:0000228,GO:0000278,GO:0000724,GO:0000725,GO:0000727,GO:0000793,GO:0000910,GO:0001654,GO:0003006,GO:0003674,GO:0003676,GO:0003677,GO:0003682,GO:0003688,GO:0005488,GO:0005575,GO:0005622,GO:0005623,GO:0005634,GO:0005654,GO:0005656,GO:0005657,GO:0005658,GO:0005694,GO:0005737,GO:0005813,GO:0005815,GO:0005829,GO:0005856,GO:0006139,GO:0006259,GO:…	K02541	L	dna replication licensing factor
SRR3177738_g1171.t1	GO:0000139,GO:0000902,GO:0001654,GO:0003674,GO:0003824,GO:0004439,GO:0004445,GO:0005575,GO:0005622,GO:0005623,GO:0005737,GO:0005794,GO:0005795,GO:0005829,GO:0005886,GO:0005929,GO:0005930,GO:0005975,GO:0006066,GO:0006629,GO:0006644,GO:0006650,GO:0006661,GO:0006793,GO:0006796,GO:0006810,GO:0006996,GO:0007275,GO:0007399,GO:0007423,GO:0008150,GO:0008152,GO:0008610,GO:0008654,GO:0009056,GO:0009058,GO:…	K01099,K01106,K03084	U	inositol
SRR3177738_g1178.t1	GO:0000166,GO:0003674,GO:0003824,GO:0005488,GO:0005575,GO:0005622,GO:0005623,GO:0005634,GO:0005737,GO:0005739,GO:0005759,GO:0005829,GO:0006139,GO:0006144,GO:0006163,GO:0006195,GO:0006206,GO:0006213,GO:0006220,GO:0006244,GO:0006259,GO:0006260,GO:0006725,GO:0006753,GO:0006793,GO:0006796,GO:0006807,GO:0008150,GO:0008152,GO:0008252,GO:0008253,GO:0009056,GO:0009058,GO:0009059,GO:0009112,GO:0009116,GO:…	K01081	F	5', 3'-nucleotidase, cytosolic
SRR3177738_g1189.t1	GO:0000323,GO:0003674,GO:0003824,GO:0004175,GO:0004222,GO:0005575,GO:0005576,GO:0005622,GO:0005623,GO:0005737,GO:0005739,GO:0005759,GO:0005764,GO:0005767,GO:0005773,GO:0008150,GO:0008152,GO:0008233,GO:0008237,GO:0009507,GO:0009526,GO:0009532,GO:0009536,GO:0009570,GO:0009941,GO:0009987,GO:0010035,GO:0010038,GO:0010467,GO:0016023,GO:0016485,GO:0016787,GO:0019538,GO:0020020,GO:0020027,GO:0030139,GO:…	K06972	O	Presequence protease
SRR3177738_g120.t1	GO:0000003,GO:0000139,GO:0000166,GO:0001882,GO:0001883,GO:0003006,GO:0003674,GO:0003824,GO:0004012,GO:0005215,GO:0005319,GO:0005488,GO:0005524,GO:0005548,GO:0005575,GO:0005622,GO:0005623,GO:0005737,GO:0005768,GO:0005769,GO:0005783,GO:0005789,GO:0005794,GO:0005802,GO:0006139,GO:0006152,GO:0006163,GO:0006195,GO:0006200,GO:0006725,GO:0006753,GO:0006793,GO:0006796,GO:0006807,GO:0006810,GO:0006811,GO:…	K01530	P	ATPase class II type
SRR3177738_g1204.t1		K01897	I	Acyl-CoA synthetase long-chain family member
SRR3177738_g1210.t1
SRR3177738_g1211.t1	GO:0000003,GO:0000988,GO:0000989,GO:0003674,GO:0003712,GO:0003713,GO:0005575,GO:0005622,GO:0005623,GO:0005634,GO:0005737,GO:0005739,GO:0005813,GO:0005815,GO:0005856,GO:0006355,GO:0007276,GO:0007283,GO:0008150,GO:0009889,GO:0010468,GO:0010556,GO:0015630,GO:0019219,GO:0019222,GO:0019953,GO:0022414,GO:0031323,GO:0031326,GO:0032501,GO:0032504,GO:0043226,GO:0043227,GO:0043228,GO:0043229,GO:0043231,GO:…		S	C-Myc binding protein
SRR3177738_g122.t1	GO:0000075,GO:0002181,GO:0005575,GO:0005622,GO:0005623,GO:0005634,GO:0005730,GO:0005737,GO:0005829,GO:0006403,GO:0006405,GO:0006406,GO:0006412,GO:0006810,GO:0006913,GO:0007049,GO:0007088,GO:0007093,GO:0007094,GO:0007154,GO:0007165,GO:0007166,GO:0007346,GO:0008150,GO:0008152,GO:0009058,GO:0009059,GO:0009987,GO:0010033,GO:0010467,GO:0010564,GO:0010639,GO:0010948,GO:0015931,GO:0016482,GO:0019221,GO:…	K03243,K06185	S	zinc finger
SRR3177738_g1230.t1		K08863,K15502,K15503	T	NIMA-related kinase
SRR3177738_g1242.t1	GO:0003674,GO:0005488,GO:0005515,GO:0005575,GO:0005622,GO:0005623,GO:0005737,GO:0005794,GO:0005815,GO:0005856,GO:0005874,GO:0005929,GO:0005932,GO:0006928,GO:0008104,GO:0008150,GO:0008285,GO:0008589,GO:0009966,GO:0009967,GO:0009987,GO:0010646,GO:0010647,GO:0015630,GO:0017016,GO:0017137,GO:0019899,GO:0023051,GO:0023056,GO:0030154,GO:0030317,GO:0031267,GO:0031514,GO:0032502,GO:0032991,GO:0033036,GO:…	K14474,K19942	S	Growth arrest-specific 8
SRR3177738_g1246.t1
SRR3177738_g1247.t1	GO:0003674,GO:0003824,GO:0005575,GO:0005622,GO:0005623,GO:0005634,GO:0005737,GO:0005929,GO:0006457,GO:0007275,GO:0007568,GO:0008150,GO:0008152,GO:0008340,GO:0009987,GO:0010259,GO:0015035,GO:0015036,GO:0016491,GO:0016667,GO:0019538,GO:0030424,GO:0030425,GO:0031513,GO:0032501,GO:0032502,GO:0042995,GO:0043005,GO:0043025,GO:0043170,GO:0043226,GO:0043227,GO:0043229,GO:0043231,GO:0044237,GO:0044238,GO:…	K03671	O	Thioredoxin
SRR3177738_g1251.t1			S	Inherit from NOG: Viral A-type inclusion protein
SRR3177738_g1253.t1	GO:0005575,GO:0005623,GO:0005886,GO:0016020,GO:0044464,GO:0071944		S	VSP with INR
SRR3177738_g1275.t1	GO:0000003,GO:0000166,GO:0000909,GO:0001882,GO:0001883,GO:0003006,GO:0003674,GO:0003824,GO:0004672,GO:0004674,GO:0005488,GO:0005524,GO:0005575,GO:0005622,GO:0005623,GO:0005634,GO:0005737,GO:0005829,GO:0006464,GO:0006468,GO:0006725,GO:0006793,GO:0006796,GO:0007049,GO:0007154,GO:0007165,GO:0007275,GO:0008150,GO:0008152,GO:0009058,GO:0009314,GO:0009403,GO:0009404,GO:0009416,GO:0009628,GO:0009653,GO:…	K04371,K08818,K12765	T	Male germ cell-associated kinase
SRR3177738_g1276.t1	GO:0002181,GO:0003674,GO:0003824,GO:0005575,GO:0005622,GO:0005623,GO:0005634,GO:0005730,GO:0005737,GO:0005829,GO:0006082,GO:0006139,GO:0006399,GO:0006412,GO:0006520,GO:0006551,GO:0006552,GO:0006570,GO:0006572,GO:0006725,GO:0006807,GO:0008150,GO:0008152,GO:0009056,GO:0009058,GO:0009059,GO:0009063,GO:0009072,GO:0009074,GO:0009081,GO:0009083,GO:0009987,GO:0010467,GO:0016054,GO:0016070,GO:0016787,GO:…	K07560,K13117	J	Hydrolyzes D-tyrosyl-tRNA(Tyr) into D-tyrosine and free tRNA(Tyr). Could be a defense mechanism against a harmful effect of D-tyrosine (By similarity)
SRR3177738_g1287.t1			S	Inherit from NOG: basal body component
SRR3177738_g129.t1		K10645	T	Neurofibromin 1
SRR3177738_g1290.t1	GO:0005575,GO:0005622,GO:0005623,GO:0005634,GO:0005737,GO:0043226,GO:0043227,GO:0043229,GO:0043231,GO:0044424,GO:0044464	K13221,K15542	A	WD repeat domain
SRR3177738_g1294.t1
SRR3177738_g1311.t1	GO:0000151,GO:0002831,GO:0002832,GO:0003674,GO:0003824,GO:0004842,GO:0005488,GO:0005575,GO:0005622,GO:0005623,GO:0005634,GO:0005654,GO:0005737,GO:0006464,GO:0006508,GO:0006511,GO:0006950,GO:0007154,GO:0008150,GO:0008152,GO:0008270,GO:0009056,GO:0009057,GO:0009267,GO:0009605,GO:0009893,GO:0009894,GO:0009896,GO:0009987,GO:0009991,GO:0010106,GO:0010604,GO:0016567,GO:0016604,GO:0016607,GO:0016874,GO:…	K10144,K16276	S	ring finger and CHY zinc finger
SRR3177738_g1317.t1		K08863	T	NIMA-related kinase
SRR3177738_g1318.t1	GO:0000003,GO:0000086,GO:0000166,GO:0000226,GO:0000278,GO:0000287,GO:0000775,GO:0000776,GO:0000777,GO:0000779,GO:0000793,GO:0000902,GO:0001558,GO:0001654,GO:0001736,GO:0001737,GO:0001738,GO:0001745,GO:0001882,GO:0001883,GO:0001932,GO:0001934,GO:0001948,GO:0002009,GO:0002118,GO:0002119,GO:0002121,GO:0002164,GO:0002165,GO:0003674,GO:0003824,GO:0004672,GO:0004674,GO:0004712,GO:0005488,GO:0005515,GO:…	K00924,K02218,K03359,K08957,K08959,K08960,K14758	T	Casein Kinase
SRR3177738_g1322.t1	GO:0000003,GO:0000041,GO:0000166,GO:0000221,GO:0000322,GO:0000323,GO:0000324,GO:0000329,GO:0000331,GO:0001882,GO:0001883,GO:0002119,GO:0002164,GO:0003674,GO:0003824,GO:0004518,GO:0004519,GO:0004520,GO:0004536,GO:0005215,GO:0005488,GO:0005524,GO:0005575,GO:0005622,GO:0005623,GO:0005737,GO:0005739,GO:0005773,GO:0005774,GO:0005829,GO:0005886,GO:0005887,GO:0005902,GO:0006139,GO:0006152,GO:0006163,GO:…	K02145,K17065	C	Subunit A
SRR3177738_g1327.t1			S	Ankyrin repeat protein
SRR3177738_g1332.t1		K13303	T	ribosomal protein s6 kinase
SRR3177738_g1339.t1			M	Ankyrin Repeat Protein
SRR3177738_g1347.t1	GO:0003674,GO:0003824,GO:0005575,GO:0005622,GO:0005623,GO:0005634,GO:0005737,GO:0005739,GO:0005740,GO:0005741,GO:0005743,GO:0005829,GO:0006139,GO:0006725,GO:0006732,GO:0006753,GO:0006766,GO:0006767,GO:0006771,GO:0006793,GO:0006796,GO:0006807,GO:0008150,GO:0008152,GO:0008531,GO:0009058,GO:0009108,GO:0009110,GO:0009117,GO:0009123,GO:0009124,GO:0009156,GO:0009161,GO:0009165,GO:0009231,GO:0009259,GO:…	K00861,K00953	H	riboflavin kinase
SRR3177738_g1355.t1		K09257	E	Ankyrin Repeat
SRR3177738_g1359.t1			S	forebrain astrocyte differentiation
SRR3177738_g1362.t1	GO:0000003,GO:0000070,GO:0000075,GO:0000077,GO:0000086,GO:0000166,GO:0000226,GO:0000228,GO:0000278,GO:0000280,GO:0000287,GO:0000775,GO:0000776,GO:0000777,GO:0000779,GO:0000793,GO:0000794,GO:0000819,GO:0000910,GO:0000922,GO:0001701,GO:0001824,GO:0001882,GO:0001883,GO:0001932,GO:0001934,GO:0002009,GO:0003006,GO:0003674,GO:0003824,GO:0004672,GO:0004674,GO:0004871,GO:0005488,GO:0005515,GO:0005524,GO:…	K05661,K08857,K15503	T	NIMA-related kinase
SRR3177738_g1363.t1		K01641	I	synthase
SRR3177738_g1369.t1			O	Zinc finger, C3HC4 type (RING finger)
SRR3177738_g1371.t1	GO:0000003,GO:0000075,GO:0000077,GO:0000175,GO:0000288,GO:0000289,GO:0000290,GO:0000291,GO:0000910,GO:0000932,GO:0000956,GO:0001071,GO:0002119,GO:0002164,GO:0002213,GO:0003006,GO:0003674,GO:0003676,GO:0003700,GO:0003723,GO:0003729,GO:0003824,GO:0004518,GO:0004527,GO:0004532,GO:0004535,GO:0004540,GO:0004871,GO:0005488,GO:0005515,GO:0005575,GO:0005622,GO:0005623,GO:0005634,GO:0005737,GO:0005829,GO:…	K12581	K	Ccr4-not transcription complex, subunit
SRR3177738_g138.t1	GO:0005575,GO:0005576,GO:0005622,GO:0005623,GO:0005634,GO:0005737,GO:0005829,GO:0006950,GO:0008150,GO:0009987,GO:0016020,GO:0033554,GO:0043226,GO:0043227,GO:0043229,GO:0043231,GO:0044424,GO:0044444,GO:0044464,GO:0044699,GO:0044763,GO:0050896,GO:0051716		O	dipeptidylpeptidase
SRR3177738_g1383.t1			T	mitogen-activated protein kinase kinase kinase
SRR3177738_g1384.t1			F	nucleoside diphosphate kinase
SRR3177738_g1387.t1
SRR3177738_g1389.t1		K00650	S	Acyl-transferase
SRR3177738_g1419.t1	GO:0005575,GO:0005622,GO:0005623,GO:0005737,GO:0044424,GO:0044464		S	small proline-rich protein 3
SRR3177738_g142.t1	GO:0000164,GO:0000226,GO:0003674,GO:0005575,GO:0005622,GO:0005623,GO:0005737,GO:0005815,GO:0005856,GO:0005929,GO:0005932,GO:0006996,GO:0007010,GO:0007017,GO:0008150,GO:0008287,GO:0008599,GO:0009987,GO:0015630,GO:0016043,GO:0019208,GO:0019222,GO:0019888,GO:0030234,GO:0031023,GO:0031514,GO:0032053,GO:0032054,GO:0032991,GO:0042995,GO:0043226,GO:0043227,GO:0043228,GO:0043229,GO:0043231,GO:0043232,GO:…	K17550,K19753	T	leucine rich repeat
SRR3177738_g1423.t1		K09257	E	Ankyrin Repeat
SRR3177738_g1428.t1	GO:0005575,GO:0005623,GO:0005886,GO:0016020,GO:0044464,GO:0071944		S	VSP with INR
SRR3177738_g1435.t1	GO:0005575,GO:0005576,GO:0005615,GO:0005622,GO:0005623,GO:0005634,GO:0005730,GO:0005737,GO:0005773,GO:0005774,GO:0005829,GO:0005840,GO:0005911,GO:0009506,GO:0009507,GO:0009536,GO:0015934,GO:0016020,GO:0022625,GO:0022626,GO:0030054,GO:0030529,GO:0031090,GO:0031974,GO:0031981,GO:0032991,GO:0043226,GO:0043227,GO:0043228,GO:0043229,GO:0043231,GO:0043232,GO:0043233,GO:0044391,GO:0044421,GO:0044422,GO:…	K02936	J	60s ribosomal protein
SRR3177738_g1442.t1			S	Ankyrin repeat protein
SRR3177738_g1448.t1	GO:0000003,GO:0000075,GO:0000076,GO:0000082,GO:0000166,GO:0000226,GO:0000278,GO:0000280,GO:0000724,GO:0000725,GO:0000727,GO:0001100,GO:0001882,GO:0001883,GO:0002165,GO:0003006,GO:0003674,GO:0003824,GO:0004672,GO:0004674,GO:0004702,GO:0004871,GO:0005057,GO:0005488,GO:0005524,GO:0005575,GO:0005622,GO:0005623,GO:0005634,GO:0005654,GO:0005737,GO:0005829,GO:0006139,GO:0006259,GO:0006260,GO:0006261,GO:…	K02214	D	cell division cycle 7 homolog (S. cerevisiae)
SRR3177738_g1451.t1	GO:0003674,GO:0003824,GO:0005488,GO:0005575,GO:0005622,GO:0005623,GO:0005634,GO:0005737,GO:0005739,GO:0005829,GO:0005840,GO:0006139,GO:0006396,GO:0006399,GO:0006400,GO:0006725,GO:0006807,GO:0008033,GO:0008150,GO:0008152,GO:0008270,GO:0008479,GO:0008616,GO:0009058,GO:0009116,GO:0009119,GO:0009163,GO:0009451,GO:0009987,GO:0010467,GO:0016070,GO:0016740,GO:0016757,GO:0016763,GO:0018130,GO:0019438,GO:…	K00560,K00773	A	Exchanges the guanine residue with 7-aminomethyl-7- deazaguanine in tRNAs with GU(N) anticodons (tRNA-Asp, -Asn, -His and -Tyr). After this exchange, a cyclopentendiol moiety is attached to the 7-aminomethyl group of 7-deazaguanine, resulting in the hypermodified nucleoside queuosine (Q) (7-(((4,5-cis- dihydroxy-2-cyclopenten-1-yl)amino)methyl)-7-deazaguanosine) (By similarity)
SRR3177738_g1452.t1	GO:0000139,GO:0000309,GO:0003674,GO:0003824,GO:0004515,GO:0005575,GO:0005622,GO:0005623,GO:0005634,GO:0005737,GO:0005739,GO:0005768,GO:0005770,GO:0005794,GO:0005802,GO:0005829,GO:0006139,GO:0006725,GO:0006732,GO:0006733,GO:0006753,GO:0006766,GO:0006767,GO:0006793,GO:0006796,GO:0006807,GO:0007275,GO:0008150,GO:0008152,GO:0009058,GO:0009108,GO:0009117,GO:0009165,GO:0009435,GO:0009790,GO:0009792,GO:…	K06210	H	(Nicotinamide) nucleotide adenylyltransferase
SRR3177738_g1464.t1	GO:0005575,GO:0005622,GO:0005623,GO:0005737,GO:0005829,GO:0009536,GO:0020011,GO:0043226,GO:0043227,GO:0043229,GO:0043231,GO:0044424,GO:0044444,GO:0044464	K00873	G	Pyruvate kinase
SRR3177738_g1465.t1		K15502,K15503	M	Ankyrin Repeat Protein
SRR3177738_g147.t1		K10645	E	Ankyrin Repeat
SRR3177738_g1474.t1			S	coiled-coil domain containing 65
SRR3177738_g1478.t1			S	WNT inhibitory factor 1
SRR3177738_g1486.t1		K02599	S	Notch ligand involved in the mediation of Notch signaling (By similarity)
SRR3177738_g1490.t1	GO:0000266,GO:0005575,GO:0005622,GO:0005623,GO:0005737,GO:0005739,GO:0005777,GO:0005829,GO:0005886,GO:0006996,GO:0007005,GO:0007031,GO:0007275,GO:0008150,GO:0009791,GO:0009987,GO:0016020,GO:0016043,GO:0016559,GO:0032501,GO:0032502,GO:0042579,GO:0043226,GO:0043227,GO:0043229,GO:0043231,GO:0044424,GO:0044444,GO:0044464,GO:0044699,GO:0044707,GO:0044763,GO:0048285,GO:0071840,GO:0071944	K01528,K17065	U	Dynamin-related protein
SRR3177738_g1495.t1	GO:0000045,GO:0000322,GO:0000323,GO:0000324,GO:0003674,GO:0005488,GO:0005543,GO:0005575,GO:0005622,GO:0005623,GO:0005737,GO:0005768,GO:0005773,GO:0005774,GO:0006914,GO:0006950,GO:0006996,GO:0007033,GO:0007154,GO:0008150,GO:0008152,GO:0008289,GO:0009056,GO:0009267,GO:0009605,GO:0009987,GO:0009991,GO:0010324,GO:0012506,GO:0016020,GO:0016023,GO:0016043,GO:0016044,GO:0016236,GO:0016237,GO:0019898,GO:…	K14810	S	WD repeat domain phosphoinositide-interacting protein
SRR3177738_g1503.t1		K08282	T	3phosphoinositidedependent protein kinase
SRR3177738_g1504.t1		K15502,K15503	M	Ankyrin Repeat Protein
SRR3177738_g1506.t1	GO:0000003,GO:0000022,GO:0000184,GO:0000226,GO:0000278,GO:0000956,GO:0002119,GO:0002164,GO:0002181,GO:0003674,GO:0003735,GO:0005198,GO:0005575,GO:0005622,GO:0005623,GO:0005634,GO:0005737,GO:0005829,GO:0005840,GO:0006139,GO:0006401,GO:0006402,GO:0006412,GO:0006413,GO:0006414,GO:0006415,GO:0006605,GO:0006612,GO:0006613,GO:0006614,GO:0006725,GO:0006807,GO:0006810,GO:0006886,GO:0006996,GO:0007010,GO:…	K02901,K05288	J	60S ribosomal protein L27
SRR3177738_g1508.t1		K15503	B, K	ankyrin repeat, family A (RFXANK-like), 2
SRR3177738_g1511.t1		K14454,K14455,K14640	E	Aspartate aminotransferase
SRR3177738_g1514.t1	GO:0000003,GO:0000075,GO:0000077,GO:0000082,GO:0000084,GO:0000209,GO:0000278,GO:0000502,GO:0000902,GO:0001775,GO:0002119,GO:0002164,GO:0002376,GO:0002474,GO:0002478,GO:0002479,GO:0003674,GO:0003824,GO:0004175,GO:0005488,GO:0005515,GO:0005575,GO:0005622,GO:0005623,GO:0005634,GO:0005635,GO:0005654,GO:0005737,GO:0005783,GO:0005789,GO:0005829,GO:0005839,GO:0006139,GO:0006461,GO:0006464,GO:0006508,GO:…	K02733,K02739	O	The proteasome is a multicatalytic proteinase complex which is characterized by its ability to cleave peptides with Arg, Phe, Tyr, Leu, and Glu adjacent to the leaving group at neutral or slightly basic pH. The proteasome has an ATP-dependent proteolytic activity (By similarity)
SRR3177738_g1515.t1			E	MORN repeat containing
SRR3177738_g1529.t1			B, K	ankyrin repeat, family A (RFXANK-like), 2
SRR3177738_g1531.t1		K08863	T	NIMA-related kinase
SRR3177738_g1538.t1
SRR3177738_g1539.t1		K09257	E	Ankyrin Repeat
SRR3177738_g1542.t1	GO:0000023,GO:0000025,GO:0000272,GO:0001871,GO:0003674,GO:0003824,GO:0004133,GO:0004134,GO:0005488,GO:0005575,GO:0005622,GO:0005623,GO:0005737,GO:0005829,GO:0005975,GO:0005976,GO:0005977,GO:0005982,GO:0005983,GO:0005984,GO:0006073,GO:0006091,GO:0006112,GO:0008150,GO:0008152,GO:0009056,GO:0009057,GO:0009251,GO:0009311,GO:0009313,GO:0009987,GO:0010297,GO:0015980,GO:0016052,GO:0016740,GO:0016757,GO:…	K00705	G	4-alpha-glucanotransferase
SRR3177738_g1551.t1			M	Ankyrin Repeat Protein
SRR3177738_g1553.t1	GO:0000003,GO:0000184,GO:0000462,GO:0000956,GO:0002119,GO:0002164,GO:0002181,GO:0002182,GO:0003674,GO:0003735,GO:0005198,GO:0005575,GO:0005618,GO:0005622,GO:0005623,GO:0005634,GO:0005730,GO:0005737,GO:0005829,GO:0005840,GO:0005886,GO:0005911,GO:0006139,GO:0006364,GO:0006396,GO:0006401,GO:0006402,GO:0006412,GO:0006413,GO:0006414,GO:0006415,GO:0006605,GO:0006612,GO:0006613,GO:0006614,GO:0006725,GO:…	K02995,K15430	J	40S ribosomal protein S8
SRR3177738_g1570.t1	GO:0000166,GO:0000287,GO:0001101,GO:0001882,GO:0001883,GO:0002119,GO:0002164,GO:0003674,GO:0003824,GO:0004363,GO:0005488,GO:0005515,GO:0005524,GO:0005575,GO:0005622,GO:0005623,GO:0005737,GO:0005829,GO:0006082,GO:0006518,GO:0006520,GO:0006575,GO:0006749,GO:0006750,GO:0006790,GO:0006805,GO:0006807,GO:0006810,GO:0006811,GO:0006820,GO:0006857,GO:0006865,GO:0006950,GO:0006974,GO:0006979,GO:0007275,GO:…	K01920	Q	glutathione synthetase
SRR3177738_g1575.t1		K08857	S	forebrain astrocyte differentiation
SRR3177738_g1576.t1	GO:0000166,GO:0000226,GO:0001882,GO:0001883,GO:0003674,GO:0003824,GO:0005488,GO:0005515,GO:0005524,GO:0005575,GO:0005622,GO:0005623,GO:0005737,GO:0005813,GO:0005815,GO:0005856,GO:0005868,GO:0005875,GO:0005938,GO:0006139,GO:0006152,GO:0006163,GO:0006195,GO:0006200,GO:0006725,GO:0006753,GO:0006793,GO:0006796,GO:0006807,GO:0006996,GO:0007010,GO:0007017,GO:0008092,GO:0008150,GO:0008152,GO:0009056,GO:…	K10408,K10413,K10414	Z	heavy chain
SRR3177738_g1591.t1	GO:0005575,GO:0005622,GO:0005623,GO:0005737,GO:0044424,GO:0044464		S	small proline-rich protein 3
SRR3177738_g160.t1			S	copine family
SRR3177738_g1600.t1	GO:0000003,GO:0000070,GO:0000075,GO:0000077,GO:0000086,GO:0000166,GO:0000226,GO:0000228,GO:0000278,GO:0000280,GO:0000287,GO:0000775,GO:0000776,GO:0000777,GO:0000779,GO:0000793,GO:0000794,GO:0000819,GO:0000910,GO:0000922,GO:0001701,GO:0001824,GO:0001882,GO:0001883,GO:0001932,GO:0001934,GO:0002009,GO:0003006,GO:0003674,GO:0003824,GO:0004672,GO:0004674,GO:0004871,GO:0005488,GO:0005515,GO:0005524,GO:…	K05661,K08857,K15503	T	NIMA-related kinase
SRR3177738_g1608.t1	GO:0000003,GO:0003006,GO:0006950,GO:0007275,GO:0008150,GO:0009605,GO:0009991,GO:0019954,GO:0022414,GO:0030582,GO:0030587,GO:0031667,GO:0032501,GO:0032502,GO:0042594,GO:0044699,GO:0044707,GO:0048513,GO:0048608,GO:0048731,GO:0048856,GO:0050896,GO:0055084,GO:0061458,GO:0075259	K04371,K14512	T	Mitogen-activated protein kinase
SRR3177738_g1609.t1	GO:0000050,GO:0000052,GO:0001889,GO:0003674,GO:0003824,GO:0004585,GO:0005488,GO:0005543,GO:0005575,GO:0005622,GO:0005623,GO:0005737,GO:0005739,GO:0005740,GO:0005743,GO:0005759,GO:0005829,GO:0006082,GO:0006461,GO:0006520,GO:0006525,GO:0006526,GO:0006575,GO:0006591,GO:0006807,GO:0007275,GO:0007494,GO:0007584,GO:0008150,GO:0008152,GO:0008289,GO:0008652,GO:0009058,GO:0009064,GO:0009084,GO:0009348,GO:…	K00611	E	ornithine carbamoyltransferase
SRR3177738_g161.t1			S	AHNAK nucleoprotein
SRR3177738_g1615.t1			S	IQ calmodulin-binding motif
SRR3177738_g1627.t1	GO:0000003,GO:0000184,GO:0000910,GO:0000956,GO:0002119,GO:0002164,GO:0002165,GO:0002181,GO:0002184,GO:0003006,GO:0003674,GO:0003676,GO:0003723,GO:0003747,GO:0005488,GO:0005575,GO:0005622,GO:0005623,GO:0005634,GO:0005737,GO:0005829,GO:0006139,GO:0006401,GO:0006402,GO:0006412,GO:0006415,GO:0006417,GO:0006449,GO:0006464,GO:0006479,GO:0006605,GO:0006725,GO:0006807,GO:0006810,GO:0006886,GO:0006897,GO:…	K03265	J	Eukaryotic peptide chain release factor subunit
SRR3177738_g1629.t1	GO:0000003,GO:0000166,GO:0000271,GO:0001302,GO:0001882,GO:0001883,GO:0001932,GO:0001933,GO:0001934,GO:0003333,GO:0003674,GO:0003824,GO:0004672,GO:0004674,GO:0004679,GO:0004690,GO:0004691,GO:0004857,GO:0004860,GO:0004862,GO:0005488,GO:0005515,GO:0005524,GO:0005575,GO:0005622,GO:0005623,GO:0005634,GO:0005635,GO:0005641,GO:0005654,GO:0005737,GO:0005829,GO:0005886,GO:0005975,GO:0005976,GO:0005977,GO:…	K07200	C	protein kinase, AMP-activated, gamma
SRR3177738_g1637.t1	GO:0001558,GO:0003674,GO:0003824,GO:0005488,GO:0005575,GO:0005576,GO:0005622,GO:0005623,GO:0006508,GO:0008150,GO:0008152,GO:0008233,GO:0008237,GO:0008270,GO:0016787,GO:0019538,GO:0040008,GO:0043167,GO:0043169,GO:0043170,GO:0044238,GO:0044464,GO:0046872,GO:0046914,GO:0050789,GO:0050794,GO:0051128,GO:0065007,GO:0070011,GO:0071704	K07762,K08647	O	whole genome shotgun sequence
SRR3177738_g1640.t1	GO:0000003,GO:0001786,GO:0002831,GO:0002833,GO:0003006,GO:0003674,GO:0003824,GO:0005488,GO:0005543,GO:0005575,GO:0005622,GO:0005623,GO:0005737,GO:0005768,GO:0006629,GO:0006644,GO:0006650,GO:0006793,GO:0006796,GO:0006950,GO:0007154,GO:0007165,GO:0007166,GO:0007186,GO:0007275,GO:0008150,GO:0008152,GO:0008289,GO:0009605,GO:0009987,GO:0009991,GO:0010314,GO:0016020,GO:0016301,GO:0016307,GO:0016308,GO:…	K00889,K13712	T	phosphatidylinositol-4-phosphate 5-kinase
SRR3177738_g1656.t1		K15502,K15503	M	Ankyrin Repeat Protein
SRR3177738_g1665.t1		K06685	S	MOB kinase activator
SRR3177738_g1666.t1	GO:0003674,GO:0003824,GO:0005575,GO:0005576,GO:0008150,GO:0008152,GO:0009025,GO:0016829,GO:0016830,GO:0016832	K01624	G	fructose-bisphosphate aldolase
SRR3177738_g1670.t1	GO:0000003,GO:0000070,GO:0000075,GO:0000077,GO:0000086,GO:0000166,GO:0000226,GO:0000228,GO:0000278,GO:0000280,GO:0000287,GO:0000775,GO:0000776,GO:0000777,GO:0000779,GO:0000793,GO:0000794,GO:0000819,GO:0000910,GO:0000922,GO:0001701,GO:0001824,GO:0001882,GO:0001883,GO:0001932,GO:0001934,GO:0002009,GO:0003006,GO:0003674,GO:0003824,GO:0004672,GO:0004674,GO:0004871,GO:0005488,GO:0005515,GO:0005524,GO:…	K05661,K08857,K15503	T	NIMA-related kinase
SRR3177738_g1687.t1			K	Chromosome 2 open reading frame 18
SRR3177738_g1690.t1	GO:0000075,GO:0000077,GO:0000228,GO:0000724,GO:0000725,GO:0000726,GO:0000729,GO:0000738,GO:0002119,GO:0002164,GO:0003674,GO:0003824,GO:0004518,GO:0004519,GO:0004520,GO:0004536,GO:0005488,GO:0005515,GO:0005575,GO:0005622,GO:0005623,GO:0005634,GO:0005694,GO:0006139,GO:0006259,GO:0006281,GO:0006302,GO:0006308,GO:0006310,GO:0006725,GO:0006807,GO:0006950,GO:0006974,GO:0007049,GO:0007093,GO:0007095,GO:…	K15078	L	structure-specific endonuclease that resolves DNA secondary structures generated during DNA repair and recombination. Has endonuclease activity towards branched DNA substrates, introducing single-strand cuts in duplex DNA close to junctions with ss-DNA
SRR3177738_g1702.t1			T	Ribosomal protein S6
SRR3177738_g1703.t1	GO:0000003,GO:0000096,GO:0000166,GO:0000959,GO:0000963,GO:0001882,GO:0001883,GO:0002097,GO:0002098,GO:0002119,GO:0002164,GO:0003674,GO:0003824,GO:0004123,GO:0005488,GO:0005515,GO:0005524,GO:0005575,GO:0005622,GO:0005623,GO:0005634,GO:0005737,GO:0005739,GO:0005759,GO:0005829,GO:0005856,GO:0005875,GO:0006082,GO:0006139,GO:0006396,GO:0006399,GO:0006400,GO:0006461,GO:0006464,GO:0006520,GO:0006522,GO:…	K04487	E	cysteine desulfurase
SRR3177738_g1706.t1	GO:0000003,GO:0000122,GO:0000149,GO:0003006,GO:0003674,GO:0003824,GO:0004175,GO:0004190,GO:0005488,GO:0005515,GO:0005575,GO:0005622,GO:0005623,GO:0005634,GO:0005737,GO:0005783,GO:0005829,GO:0005886,GO:0006355,GO:0006357,GO:0006508,GO:0006511,GO:0006810,GO:0007276,GO:0007292,GO:0007293,GO:0007300,GO:0007301,GO:0008104,GO:0008150,GO:0008152,GO:0008233,GO:0009056,GO:0009057,GO:0009306,GO:0009653,GO:…	K09537,K11885,K13215	O	Nuclear receptor interacting protein
SRR3177738_g1709.t1
SRR3177738_g1741.t1	GO:0002943,GO:0003674,GO:0003824,GO:0005575,GO:0005622,GO:0005623,GO:0005634,GO:0005737,GO:0005739,GO:0005783,GO:0006139,GO:0006396,GO:0006399,GO:0006400,GO:0006725,GO:0006807,GO:0008033,GO:0008150,GO:0008152,GO:0009451,GO:0009987,GO:0010467,GO:0016070,GO:0016491,GO:0016627,GO:0017150,GO:0034470,GO:0034641,GO:0034660,GO:0043170,GO:0043226,GO:0043227,GO:0043229,GO:0043231,GO:0043412,GO:0044237,GO:…	K05543,K11858	J	Catalyzes the synthesis of dihydrouridine, a modified base found in the D-loop of most tRNAs (By similarity)
SRR3177738_g1742.t1			T	calcium-dependent protein kinase
SRR3177738_g1749.t1	GO:0005575,GO:0006810,GO:0006855,GO:0008150,GO:0009987,GO:0015893,GO:0016020,GO:0042221,GO:0042493,GO:0044699,GO:0044763,GO:0044765,GO:0050896,GO:0051179,GO:0051234,GO:0055085	K05663,K06147	Q	(ABC) transporter
SRR3177738_g175.t1
SRR3177738_g1751.t1			S	family with sequence similarity 135, member
SRR3177738_g1754.t1	GO:0000154,GO:0001510,GO:0002181,GO:0003674,GO:0003824,GO:0005575,GO:0005622,GO:0005623,GO:0005634,GO:0005737,GO:0005829,GO:0006139,GO:0006364,GO:0006396,GO:0006399,GO:0006400,GO:0006412,GO:0006725,GO:0006807,GO:0008033,GO:0008150,GO:0008152,GO:0008168,GO:0008171,GO:0008173,GO:0008175,GO:0008649,GO:0008650,GO:0008757,GO:0009058,GO:0009059,GO:0009451,GO:0009987,GO:0010467,GO:0016070,GO:0016072,GO:…	K02427,K14864	A	rna methyltransferase
SRR3177738_g1757.t1		K18065	S	Rhodanese-like domain
SRR3177738_g1759.t1	GO:0000075,GO:0000077,GO:0000166,GO:0000228,GO:0000785,GO:0000790,GO:0001882,GO:0001883,GO:0002009,GO:0003674,GO:0003824,GO:0005488,GO:0005524,GO:0005575,GO:0005622,GO:0005623,GO:0005634,GO:0005657,GO:0005663,GO:0005694,GO:0005737,GO:0005829,GO:0006139,GO:0006152,GO:0006163,GO:0006195,GO:0006200,GO:0006259,GO:0006260,GO:0006261,GO:0006271,GO:0006272,GO:0006281,GO:0006298,GO:0006725,GO:0006753,GO:…	K10756	L	replication factor c
SRR3177738_g1763.t1
SRR3177738_g1772.t1
SRR3177738_g1776.t1		K01829,K08056,K09580,K13996	O	Protein disulfide isomerase
SRR3177738_g1777.t1		K06173	J	Trna pseudouridine synthase
SRR3177738_g178.t1	GO:0005575,GO:0005622,GO:0005623,GO:0005737,GO:0005794,GO:0043226,GO:0043227,GO:0043229,GO:0043231,GO:0044424,GO:0044444,GO:0044464	K07937,K07977	U	ADP-ribosylation
SRR3177738_g1780.t1	GO:0000166,GO:0000428,GO:0001882,GO:0001883,GO:0002097,GO:0002098,GO:0003674,GO:0003682,GO:0003824,GO:0005488,GO:0005515,GO:0005516,GO:0005524,GO:0005575,GO:0005622,GO:0005623,GO:0005634,GO:0005654,GO:0005737,GO:0005829,GO:0006139,GO:0006152,GO:0006163,GO:0006195,GO:0006200,GO:0006213,GO:0006355,GO:0006357,GO:0006396,GO:0006399,GO:0006400,GO:0006725,GO:0006753,GO:0006793,GO:0006796,GO:0006807,GO:…	K02435,K15456	J	KTI12 homolog, chromatin associated (S. cerevisiae)
SRR3177738_g179.t1			Z	Tubulin is the major constituent of microtubules. Gamma tubulin is found at microtubule organizing centers (MTOC) such as the spindle poles or the centrosome (By similarity)
SRR3177738_g1795.t1	GO:0000003,GO:0002119,GO:0002164,GO:0003674,GO:0003824,GO:0003883,GO:0006139,GO:0006206,GO:0006213,GO:0006220,GO:0006221,GO:0006241,GO:0006629,GO:0006644,GO:0006725,GO:0006753,GO:0006793,GO:0006796,GO:0006807,GO:0006810,GO:0006897,GO:0006898,GO:0006915,GO:0007275,GO:0008150,GO:0008152,GO:0008219,GO:0008610,GO:0008654,GO:0009058,GO:0009112,GO:0009116,GO:0009117,GO:0009119,GO:0009141,GO:0009142,GO:…	K01937	F	ctp synthase
SRR3177738_g1796.t1		K02881,K11839,K11848	O	ubiquitin carboxyl-terminal hydrolase
SRR3177738_g1818.t1			Z	Kinesin family member
SRR3177738_g1821.t1			O	Redoxin
SRR3177738_g1831.t1		K15503	B, K	ankyrin repeat, family A (RFXANK-like), 2
SRR3177738_g1832.t1	GO:0005575,GO:0016020	K05668,K05674	Q	ATP-binding cassette, sub-family C (CFTR MRP), member
SRR3177738_g1835.t1	GO:0000139,GO:0005575,GO:0005622,GO:0005623,GO:0005737,GO:0005794,GO:0005795,GO:0012505,GO:0016020,GO:0031090,GO:0031984,GO:0031985,GO:0032580,GO:0043226,GO:0043227,GO:0043229,GO:0043231,GO:0044422,GO:0044424,GO:0044431,GO:0044444,GO:0044446,GO:0044464		G	udp-glucuronic acid decarboxylase
SRR3177738_g1838.t1	GO:0000003,GO:0000166,GO:0002097,GO:0002098,GO:0003674,GO:0003824,GO:0005488,GO:0005506,GO:0005515,GO:0005575,GO:0005622,GO:0005623,GO:0005634,GO:0005737,GO:0005829,GO:0006139,GO:0006152,GO:0006163,GO:0006195,GO:0006200,GO:0006396,GO:0006399,GO:0006400,GO:0006725,GO:0006753,GO:0006793,GO:0006796,GO:0006807,GO:0008033,GO:0008150,GO:0008152,GO:0009056,GO:0009058,GO:0009116,GO:0009117,GO:0009119,GO:…	K03593	D	Component of the cytosolic iron-sulfur (Fe S) protein assembly (CIA) machinery. Required for maturation of extramitochondrial Fe-S proteins. The NBP35-CFD1 heterotetramer forms a Fe-S scaffold complex, mediating the de novo assembly of an Fe-S cluster and its transfer to target apoproteins
SRR3177738_g1844.t1			T	ankyrin repeat
SRR3177738_g1851.t1	GO:0005575,GO:0005622,GO:0005623,GO:0005737,GO:0005929,GO:0005930,GO:0007498,GO:0008150,GO:0009888,GO:0031514,GO:0032502,GO:0032838,GO:0035085,GO:0042995,GO:0043226,GO:0043227,GO:0043229,GO:0043231,GO:0044422,GO:0044424,GO:0044441,GO:0044444,GO:0044446,GO:0044463,GO:0044464,GO:0048856,GO:0097014		Z	sperm flagellar 1
SRR3177738_g1854.t1			M	Ankyrin Repeat Protein
SRR3177738_g1855.t1		K18407	S	Inherit from NOG: tudor domain containing 5
SRR3177738_g1858.t1	GO:0000003,GO:0000302,GO:0000902,GO:0000904,GO:0003006,GO:0003674,GO:0003676,GO:0003723,GO:0003729,GO:0004857,GO:0005488,GO:0005515,GO:0005575,GO:0005622,GO:0005623,GO:0005634,GO:0005737,GO:0005794,GO:0005829,GO:0005886,GO:0006140,GO:0006457,GO:0006928,GO:0006935,GO:0006950,GO:0006979,GO:0007275,GO:0007399,GO:0007409,GO:0007411,GO:0007548,GO:0007568,GO:0008150,GO:0008152,GO:0008340,GO:0008406,GO:…	K09553	S	tetratricopeptide repeat domain
SRR3177738_g1860.t1			O	proprotein convertase subtilisin kexin type
SRR3177738_g1866.t1	GO:0005575,GO:0005623,GO:0005886,GO:0016020,GO:0044464,GO:0071944		S	VSP with INR
SRR3177738_g1872.t1		K06631,K08861	T	Polo-like kinase
SRR3177738_g1875.t1	GO:0000166,GO:0001882,GO:0001883,GO:0003674,GO:0003824,GO:0003924,GO:0005488,GO:0005525,GO:0005575,GO:0005623,GO:0005886,GO:0006139,GO:0006152,GO:0006163,GO:0006184,GO:0006195,GO:0006725,GO:0006753,GO:0006793,GO:0006796,GO:0006807,GO:0008150,GO:0008152,GO:0009056,GO:0009116,GO:0009117,GO:0009119,GO:0009141,GO:0009143,GO:0009144,GO:0009146,GO:0009150,GO:0009154,GO:0009164,GO:0009166,GO:0009199,GO:…	K07915,K07976	S	member RAS oncogene family
SRR3177738_g1878.t1		K18696	E	Ankyrin Repeat
SRR3177738_g1879.t1			C	alcohol dehydrogenase
SRR3177738_g1902.t1	GO:0000003,GO:0002119,GO:0002164,GO:0002181,GO:0003674,GO:0003676,GO:0003723,GO:0003824,GO:0004046,GO:0004812,GO:0004815,GO:0005488,GO:0005575,GO:0005622,GO:0005623,GO:0005634,GO:0005737,GO:0005829,GO:0005856,GO:0005875,GO:0006082,GO:0006139,GO:0006399,GO:0006412,GO:0006418,GO:0006422,GO:0006461,GO:0006520,GO:0006725,GO:0006807,GO:0006810,GO:0006897,GO:0006898,GO:0006915,GO:0007275,GO:0007399,GO:…	K01876	J	Aspartyl-tRNA synthetase
SRR3177738_g1908.t1		K18584	M	Ankyrin Repeat Protein
SRR3177738_g1909.t1	GO:0000003,GO:0000075,GO:0000076,GO:0000082,GO:0000166,GO:0000226,GO:0000278,GO:0000280,GO:0000724,GO:0000725,GO:0000727,GO:0001100,GO:0001882,GO:0001883,GO:0002165,GO:0003006,GO:0003674,GO:0003824,GO:0004672,GO:0004674,GO:0004702,GO:0004871,GO:0005057,GO:0005488,GO:0005524,GO:0005575,GO:0005622,GO:0005623,GO:0005634,GO:0005654,GO:0005737,GO:0005829,GO:0006139,GO:0006259,GO:0006260,GO:0006261,GO:…	K02214	D	cell division cycle 7 homolog (S. cerevisiae)
SRR3177738_g1930.t1	GO:0000003,GO:0000226,GO:0000278,GO:0000280,GO:0001669,GO:0002119,GO:0002164,GO:0002199,GO:0003006,GO:0003674,GO:0003824,GO:0005215,GO:0005488,GO:0005515,GO:0005575,GO:0005622,GO:0005623,GO:0005634,GO:0005737,GO:0005811,GO:0005829,GO:0005832,GO:0005856,GO:0005874,GO:0005875,GO:0006139,GO:0006152,GO:0006163,GO:0006195,GO:0006200,GO:0006457,GO:0006458,GO:0006461,GO:0006725,GO:0006753,GO:0006793,GO:…	K09498	O	t-complex protein 1 subunit
SRR3177738_g1945.t1	GO:0005575,GO:0005622,GO:0005623,GO:0005634,GO:0005694,GO:0043226,GO:0043227,GO:0043228,GO:0043229,GO:0043231,GO:0043232,GO:0044424,GO:0044464	K11254	B	Core component of nucleosome. Nucleosomes wrap and compact DNA into chromatin, limiting DNA accessibility to the cellular machineries which require DNA as a template. Histones thereby play a central role in transcription regulation, DNA repair, DNA replication and chromosomal stability. DNA accessibility is regulated via a complex set of post-translational modifications of histones, also called h…
SRR3177738_g1953.t1			S	Inherit from NOG: Viral A-type inclusion protein
SRR3177738_g1958.t1			M	Ankyrin Repeat Protein
SRR3177738_g1959.t1	GO:0005575,GO:0005623,GO:0005886,GO:0016020,GO:0044464,GO:0071944		S	VSP with INR
SRR3177738_g1964.t1	GO:0000003,GO:0000070,GO:0000075,GO:0000077,GO:0000086,GO:0000166,GO:0000226,GO:0000228,GO:0000278,GO:0000280,GO:0000287,GO:0000775,GO:0000776,GO:0000777,GO:0000779,GO:0000793,GO:0000794,GO:0000819,GO:0000910,GO:0000922,GO:0001701,GO:0001824,GO:0001882,GO:0001883,GO:0001932,GO:0001934,GO:0002009,GO:0003006,GO:0003674,GO:0003824,GO:0004672,GO:0004674,GO:0004871,GO:0005488,GO:0005515,GO:0005524,GO:…	K05661,K08857,K15503	T	NIMA-related kinase
SRR3177738_g1968.t1	GO:0003674,GO:0003824,GO:0005488,GO:0005575,GO:0005622,GO:0005623,GO:0005634,GO:0005737,GO:0005829,GO:0006082,GO:0006520,GO:0006522,GO:0006807,GO:0007275,GO:0008150,GO:0008152,GO:0008784,GO:0009078,GO:0009790,GO:0009792,GO:0009987,GO:0016853,GO:0016854,GO:0016855,GO:0019752,GO:0030170,GO:0032501,GO:0032502,GO:0036361,GO:0043167,GO:0043168,GO:0043226,GO:0043227,GO:0043229,GO:0043231,GO:0043436,GO:…	K06997	P	Proline synthetase co-transcribed homolog (Bacterial)
SRR3177738_g1977.t1	GO:0000003,GO:0000022,GO:0000184,GO:0000226,GO:0000278,GO:0000956,GO:0002119,GO:0002164,GO:0002181,GO:0003674,GO:0003676,GO:0003723,GO:0003735,GO:0005198,GO:0005488,GO:0005575,GO:0005622,GO:0005623,GO:0005634,GO:0005730,GO:0005737,GO:0005773,GO:0005774,GO:0005829,GO:0005840,GO:0005886,GO:0006139,GO:0006364,GO:0006396,GO:0006401,GO:0006402,GO:0006412,GO:0006413,GO:0006414,GO:0006415,GO:0006605,GO:…	K02898	J	Ribosomal protein
SRR3177738_g1985.t1	GO:0000003,GO:0001101,GO:0002009,GO:0003006,GO:0003674,GO:0003824,GO:0003941,GO:0004794,GO:0005488,GO:0005515,GO:0005575,GO:0005622,GO:0005623,GO:0005737,GO:0005739,GO:0005975,GO:0005996,GO:0006006,GO:0006082,GO:0006094,GO:0006520,GO:0006549,GO:0006566,GO:0006567,GO:0006807,GO:0007275,GO:0007548,GO:0007584,GO:0008150,GO:0008152,GO:0008652,GO:0009056,GO:0009058,GO:0009063,GO:0009066,GO:0009068,GO:…	K01754	E	dehydratase
SRR3177738_g1993.t1	GO:0000003,GO:0000302,GO:0001516,GO:0001666,GO:0001817,GO:0001819,GO:0001932,GO:0001934,GO:0001942,GO:0001976,GO:0001990,GO:0002016,GO:0002035,GO:0002237,GO:0002673,GO:0002675,GO:0002682,GO:0002684,GO:0002694,GO:0002696,GO:0002697,GO:0002699,GO:0002700,GO:0002702,GO:0002718,GO:0002720,GO:0002819,GO:0002821,GO:0002831,GO:0002833,GO:0002902,GO:0002903,GO:0002905,GO:0002906,GO:0003008,GO:0003013,GO:…	K07253	V	Macrophage migration inhibitory factor
SRR3177738_g1994.t1	GO:0005575,GO:0005576,GO:0005622,GO:0005623,GO:0005634,GO:0005737,GO:0005829,GO:0006950,GO:0008150,GO:0009987,GO:0016020,GO:0033554,GO:0043226,GO:0043227,GO:0043229,GO:0043231,GO:0044424,GO:0044444,GO:0044464,GO:0044699,GO:0044763,GO:0050896,GO:0051716		O	dipeptidylpeptidase
SRR3177738_g1999.t1	GO:0005575,GO:0005622,GO:0005623,GO:0005634,GO:0005737,GO:0043226,GO:0043227,GO:0043229,GO:0043231,GO:0044424,GO:0044464	K09667	O	Tetratricopeptide repeat
SRR3177738_g2006.t1	GO:0000003,GO:0000139,GO:0000166,GO:0000323,GO:0001845,GO:0001882,GO:0001883,GO:0002119,GO:0002164,GO:0003674,GO:0003824,GO:0003924,GO:0005488,GO:0005525,GO:0005575,GO:0005622,GO:0005623,GO:0005737,GO:0005764,GO:0005768,GO:0005769,GO:0005773,GO:0005783,GO:0005789,GO:0005793,GO:0005794,GO:0005802,GO:0005886,GO:0006139,GO:0006152,GO:0006163,GO:0006184,GO:0006195,GO:0006725,GO:0006753,GO:0006793,GO:…	K07877,K07878,K07976	U	Ras-related protein
SRR3177738_g2007.t1	GO:0003674,GO:0003824,GO:0004175,GO:0004252,GO:0005575,GO:0005576,GO:0008150,GO:0008152,GO:0008233,GO:0008236,GO:0016787,GO:0017171,GO:0070011		G	glycoside hydrolase family 45 protein
SRR3177738_g2014.t1	GO:0000166,GO:0001882,GO:0001883,GO:0003674,GO:0003676,GO:0003723,GO:0003746,GO:0003824,GO:0003924,GO:0005488,GO:0005525,GO:0005575,GO:0005622,GO:0005623,GO:0005737,GO:0005829,GO:0005850,GO:0006139,GO:0006152,GO:0006163,GO:0006184,GO:0006195,GO:0006412,GO:0006414,GO:0006725,GO:0006753,GO:0006793,GO:0006796,GO:0006807,GO:0006996,GO:0007275,GO:0008135,GO:0008150,GO:0008152,GO:0009056,GO:0009058,GO:…	K03234,K14536	J	Elongation factor
SRR3177738_g202.t1			O	Plays a central role in 2-thiolation of mcm(5)S(2)U at tRNA wobble positions of tRNA(Lys), tRNA(Glu) and tRNA(Gln). Directly binds tRNAs and probably acts by catalyzing adenylation of tRNAs, an intermediate required for 2-thiolation. It is unclear whether it acts as a sulfurtransferase that transfers sulfur from thiocarboxylated urm1 onto the uridine of tRNAs at wobble position
SRR3177738_g2020.t1	GO:0000028,GO:0000151,GO:0000447,GO:0000460,GO:0000462,GO:0000466,GO:0000469,GO:0000472,GO:0000478,GO:0000479,GO:0000480,GO:0000910,GO:0000966,GO:0000967,GO:0002119,GO:0002164,GO:0003674,GO:0003676,GO:0003723,GO:0004871,GO:0005488,GO:0005575,GO:0005622,GO:0005623,GO:0005634,GO:0005730,GO:0005732,GO:0005737,GO:0005829,GO:0006139,GO:0006364,GO:0006396,GO:0006725,GO:0006807,GO:0006996,GO:0007049,GO:…	K14558	A	periodic tryptophan protein
SRR3177738_g2032.t1	GO:0000003,GO:0000166,GO:0000226,GO:0000278,GO:0001666,GO:0001882,GO:0001883,GO:0002009,GO:0002119,GO:0002164,GO:0002199,GO:0003674,GO:0003824,GO:0005488,GO:0005515,GO:0005524,GO:0005575,GO:0005622,GO:0005623,GO:0005634,GO:0005737,GO:0005811,GO:0005813,GO:0005815,GO:0005829,GO:0005832,GO:0005856,GO:0005874,GO:0005875,GO:0006139,GO:0006152,GO:0006163,GO:0006195,GO:0006200,GO:0006457,GO:0006458,GO:…	K09496	O	T-complex protein 1 subunit delta
SRR3177738_g204.t1	GO:0000003,GO:0000079,GO:0000278,GO:0000280,GO:0000307,GO:0001932,GO:0001934,GO:0003674,GO:0005488,GO:0005515,GO:0005575,GO:0005622,GO:0005623,GO:0005634,GO:0005737,GO:0005829,GO:0006139,GO:0006325,GO:0006338,GO:0006351,GO:0006355,GO:0006508,GO:0006511,GO:0006725,GO:0006807,GO:0006996,GO:0007049,GO:0007067,GO:0007126,GO:0007154,GO:0007165,GO:0007275,GO:0007346,GO:0008047,GO:0008054,GO:0008150,GO:…	K02219	D	(regulatory) subunit
SRR3177738_g2042.t1
SRR3177738_g2043.t1	GO:0003674,GO:0003824,GO:0004586,GO:0006576,GO:0006595,GO:0006807,GO:0008150,GO:0008152,GO:0009308,GO:0009445,GO:0009987,GO:0016829,GO:0016830,GO:0016831,GO:0034641,GO:0044106,GO:0044237,GO:0071704,GO:1901564	K01581	E	ornithine decarboxylase
SRR3177738_g2045.t1		K13303	T	ribosomal protein s6 kinase
SRR3177738_g2046.t1	GO:0000003,GO:0000746,GO:0000747,GO:0003674,GO:0003824,GO:0004175,GO:0004252,GO:0004857,GO:0004866,GO:0004867,GO:0005575,GO:0005622,GO:0005623,GO:0005737,GO:0005794,GO:0005802,GO:0006508,GO:0007323,GO:0008150,GO:0008152,GO:0008233,GO:0008236,GO:0009986,GO:0009987,GO:0010466,GO:0010467,GO:0010951,GO:0016020,GO:0016043,GO:0016485,GO:0016540,GO:0016787,GO:0017171,GO:0019222,GO:0019538,GO:0019953,GO:…	K01341	O	proprotein convertase subtilisin kexin type
SRR3177738_g2049.t1			S	Inherit from NOG: doublecortin domain containing 5
SRR3177738_g2050.t1	GO:0000003,GO:0000075,GO:0000228,GO:0000723,GO:0000775,GO:0000781,GO:0000785,GO:0000786,GO:0000788,GO:0000790,GO:0000792,GO:0002119,GO:0002164,GO:0003006,GO:0003674,GO:0003676,GO:0003677,GO:0005488,GO:0005575,GO:0005576,GO:0005622,GO:0005623,GO:0005634,GO:0005654,GO:0005657,GO:0005694,GO:0005700,GO:0005720,GO:0005721,GO:0006139,GO:0006259,GO:0006281,GO:0006289,GO:0006323,GO:0006325,GO:0006333,GO:…	K08057,K08516,K11252,K11253	B	histone H3
SRR3177738_g2051.t1	GO:0000910,GO:0001654,GO:0001754,GO:0002119,GO:0002164,GO:0003674,GO:0003676,GO:0003723,GO:0003824,GO:0004518,GO:0004519,GO:0004521,GO:0004540,GO:0005488,GO:0005515,GO:0005516,GO:0005575,GO:0005622,GO:0005623,GO:0005634,GO:0005654,GO:0005737,GO:0005739,GO:0005829,GO:0005847,GO:0005849,GO:0006139,GO:0006378,GO:0006379,GO:0006396,GO:0006397,GO:0006725,GO:0006807,GO:0006950,GO:0006979,GO:0007049,GO:…	K12845,K14404	A	zinc finger CCCH-type containing
SRR3177738_g2058.t1	GO:0005575,GO:0005622,GO:0005623,GO:0005737,GO:0044424,GO:0044464		A	small nuclear ribonucleoprotein
SRR3177738_g206.t1			Q	Inherit from NOG: Regulator of G-protein signaling
SRR3177738_g2065.t1	GO:0000003,GO:0000075,GO:0000077,GO:0000096,GO:0000159,GO:0000226,GO:0000228,GO:0000775,GO:0000776,GO:0000779,GO:0000780,GO:0000793,GO:0000794,GO:0000902,GO:0000904,GO:0000910,GO:0000922,GO:0001100,GO:0001932,GO:0001934,GO:0002119,GO:0002164,GO:0003006,GO:0003008,GO:0003674,GO:0003676,GO:0003723,GO:0003727,GO:0003824,GO:0004721,GO:0004722,GO:0004871,GO:0005057,GO:0005488,GO:0005515,GO:0005575,GO:…	K11584	T	Protein phosphatase 2, regulatory subunit B
SRR3177738_g2066.t1			O	proprotein convertase subtilisin kexin type
SRR3177738_g2075.t1	GO:0003674,GO:0003824,GO:0004835,GO:0008150,GO:0008152,GO:0016874,GO:0016879,GO:0016881	K16602	S	Tubulin tyrosine ligase-like family, member
SRR3177738_g2078.t1	GO:0001558,GO:0003674,GO:0003824,GO:0005488,GO:0005575,GO:0005576,GO:0005622,GO:0005623,GO:0006508,GO:0008150,GO:0008152,GO:0008233,GO:0008237,GO:0008270,GO:0016787,GO:0019538,GO:0040008,GO:0043167,GO:0043169,GO:0043170,GO:0044238,GO:0044464,GO:0046872,GO:0046914,GO:0050789,GO:0050794,GO:0051128,GO:0065007,GO:0070011,GO:0071704	K07762,K08647	O	whole genome shotgun sequence
SRR3177738_g2083.t1		K15502,K15503	M	Ankyrin Repeat Protein
SRR3177738_g2089.t1	GO:0000413,GO:0003674,GO:0003755,GO:0003824,GO:0005488,GO:0005527,GO:0005528,GO:0005575,GO:0006464,GO:0008144,GO:0008150,GO:0008152,GO:0009987,GO:0016020,GO:0016853,GO:0016859,GO:0018193,GO:0018208,GO:0019538,GO:0036211,GO:0043170,GO:0043412,GO:0044237,GO:0044238,GO:0044260,GO:0044267,GO:0071704,GO:0097159,GO:1901363	K01802,K09568,K09571	O	Peptidyl-prolyl cis-trans isomerase
SRR3177738_g2096.t1		K14570	L	RNA exonuclease
SRR3177738_g2099.t1	GO:0000003,GO:0002119,GO:0002164,GO:0003674,GO:0003824,GO:0004596,GO:0005575,GO:0005622,GO:0005623,GO:0005634,GO:0005737,GO:0005794,GO:0005813,GO:0005815,GO:0005829,GO:0005856,GO:0006139,GO:0006259,GO:0006323,GO:0006325,GO:0006464,GO:0006473,GO:0006474,GO:0006475,GO:0006725,GO:0006807,GO:0006996,GO:0007275,GO:0007276,GO:0007292,GO:0007399,GO:0008080,GO:0008150,GO:0008152,GO:0009790,GO:0009791,GO:…	K00670,K13177	P	complex ard1 subunit
SRR3177738_g2107.t1	GO:0005575,GO:0005622,GO:0005623,GO:0005737,GO:0005739,GO:0005740,GO:0005758,GO:0006605,GO:0006626,GO:0006810,GO:0006839,GO:0006886,GO:0006996,GO:0007005,GO:0008104,GO:0008150,GO:0009987,GO:0015031,GO:0016043,GO:0016482,GO:0017038,GO:0031967,GO:0031970,GO:0031974,GO:0031975,GO:0033036,GO:0033365,GO:0034613,GO:0043226,GO:0043227,GO:0043229,GO:0043231,GO:0044422,GO:0044424,GO:0044429,GO:0044444,GO:…		S	ring finger and CHY zinc finger
SRR3177738_g2115.t1	GO:0000166,GO:0000502,GO:0001882,GO:0001883,GO:0003674,GO:0003824,GO:0004175,GO:0005488,GO:0005524,GO:0005575,GO:0005576,GO:0005618,GO:0005622,GO:0005623,GO:0005634,GO:0005737,GO:0005838,GO:0006508,GO:0006511,GO:0006950,GO:0006952,GO:0007275,GO:0007568,GO:0008047,GO:0008150,GO:0008152,GO:0008233,GO:0009056,GO:0009057,GO:0009266,GO:0009314,GO:0009409,GO:0009416,GO:0009507,GO:0009526,GO:0009532,GO:…	K03064	O	26S protease regulatory subunit
SRR3177738_g2120.t1			S	conserved hypothetical protein
SRR3177738_g2126.t1	GO:0003674,GO:0005488,GO:0005515,GO:0005575,GO:0005576,GO:0005622,GO:0005623,GO:0005634,GO:0005635,GO:0005737,GO:0005783,GO:0005794,GO:0005801,GO:0005829,GO:0005886,GO:0006140,GO:0006810,GO:0006886,GO:0006888,GO:0008104,GO:0008150,GO:0009118,GO:0009894,GO:0009966,GO:0009987,GO:0010646,GO:0012505,GO:0015031,GO:0016020,GO:0016192,GO:0016482,GO:0018995,GO:0019219,GO:0019220,GO:0019222,GO:0020002,GO:…	K02332,K10631	U	trafficking protein particle complex
SRR3177738_g2129.t1			D	cysteine
SRR3177738_g2140.t1		K15502,K15503	M	Ankyrin Repeat Protein
SRR3177738_g215.t1	GO:0005575,GO:0005623,GO:0005886,GO:0016020,GO:0044464,GO:0071944		S	VSP with INR
SRR3177738_g2150.t1	GO:0000003,GO:0000462,GO:0000469,GO:0002119,GO:0002164,GO:0003006,GO:0003674,GO:0003676,GO:0003723,GO:0003824,GO:0004518,GO:0004519,GO:0004521,GO:0004540,GO:0005488,GO:0005575,GO:0005622,GO:0005623,GO:0005634,GO:0005730,GO:0005737,GO:0005829,GO:0006139,GO:0006364,GO:0006396,GO:0006461,GO:0006725,GO:0006807,GO:0006810,GO:0006897,GO:0006898,GO:0006996,GO:0007010,GO:0007275,GO:0007399,GO:0007548,GO:…	K10601,K11883	O	NIN1 RPN12 binding protein 1 homolog (S. cerevisiae)
SRR3177738_g2157.t1			S	Inherit from NOG: sperm associated antigen 16
SRR3177738_g2165.t1
SRR3177738_g2168.t1	GO:0000003,GO:0000741,GO:0000902,GO:0000904,GO:0003006,GO:0005575,GO:0005576,GO:0005615,GO:0005618,GO:0005622,GO:0005623,GO:0005634,GO:0005654,GO:0005730,GO:0005737,GO:0005773,GO:0005774,GO:0005783,GO:0005788,GO:0005794,GO:0005829,GO:0005886,GO:0005911,GO:0006508,GO:0006511,GO:0006950,GO:0006996,GO:0006997,GO:0007275,GO:0008150,GO:0008152,GO:0009056,GO:0009057,GO:0009506,GO:0009507,GO:0009536,GO:…	K03283,K09490	O	heat shock protein
SRR3177738_g218.t1		K00101,K00326	C	cytochrome b5 reductase
SRR3177738_g2188.t1		K10645	E	Ankyrin Repeat
SRR3177738_g2199.t1	GO:0000003,GO:0000184,GO:0000447,GO:0000460,GO:0000461,GO:0000462,GO:0000466,GO:0000469,GO:0000478,GO:0000479,GO:0000956,GO:0002119,GO:0002164,GO:0002181,GO:0002182,GO:0002376,GO:0002520,GO:0003674,GO:0003735,GO:0005198,GO:0005488,GO:0005515,GO:0005575,GO:0005622,GO:0005623,GO:0005634,GO:0005737,GO:0005829,GO:0005840,GO:0006139,GO:0006364,GO:0006396,GO:0006401,GO:0006402,GO:0006412,GO:0006413,GO:…	K02971,K10765	J	40S ribosomal protein S21
SRR3177738_g2208.t1	GO:0005575,GO:0005622,GO:0005623,GO:0005634,GO:0043226,GO:0043227,GO:0043229,GO:0043231,GO:0044424,GO:0044464	K11136,K11273	L	regulator of telomere elongation helicase 1
SRR3177738_g2209.t1	GO:0005575,GO:0005623,GO:0005886,GO:0016020,GO:0044464,GO:0071944		S	VSP with INR
SRR3177738_g2228.t1	GO:0000003,GO:0000070,GO:0000075,GO:0000077,GO:0000086,GO:0000166,GO:0000226,GO:0000228,GO:0000278,GO:0000280,GO:0000287,GO:0000775,GO:0000776,GO:0000777,GO:0000779,GO:0000793,GO:0000794,GO:0000819,GO:0000910,GO:0000922,GO:0001701,GO:0001824,GO:0001882,GO:0001883,GO:0001932,GO:0001934,GO:0002009,GO:0003006,GO:0003674,GO:0003824,GO:0004672,GO:0004674,GO:0004871,GO:0005488,GO:0005515,GO:0005524,GO:…	K05661,K08857,K15503	T	NIMA-related kinase
SRR3177738_g2229.t1		K15502,K15503	M	Ankyrin Repeat Protein
SRR3177738_g2231.t1	GO:0000003,GO:0000122,GO:0000149,GO:0003006,GO:0003674,GO:0003824,GO:0004175,GO:0004190,GO:0005488,GO:0005515,GO:0005575,GO:0005622,GO:0005623,GO:0005634,GO:0005737,GO:0005783,GO:0005829,GO:0005886,GO:0006355,GO:0006357,GO:0006508,GO:0006511,GO:0006810,GO:0007276,GO:0007292,GO:0007293,GO:0007300,GO:0007301,GO:0008104,GO:0008150,GO:0008152,GO:0008233,GO:0009056,GO:0009057,GO:0009306,GO:0009653,GO:…	K09537,K11885,K13215	O	Nuclear receptor interacting protein
SRR3177738_g224.t1	GO:0000003,GO:0000226,GO:0000740,GO:0002119,GO:0002164,GO:0003006,GO:0003674,GO:0003824,GO:0004365,GO:0005488,GO:0005515,GO:0005575,GO:0005576,GO:0005622,GO:0005623,GO:0005634,GO:0005737,GO:0005829,GO:0005856,GO:0005975,GO:0005996,GO:0006006,GO:0006007,GO:0006091,GO:0006094,GO:0006096,GO:0006464,GO:0006915,GO:0006944,GO:0006950,GO:0006970,GO:0006996,GO:0007010,GO:0007017,GO:0007275,GO:0007548,GO:…	K00134,K05298	G	glyceraldehyde3phosphate dehydrogenase
SRR3177738_g2242.t1	GO:0000003,GO:0000184,GO:0000462,GO:0000956,GO:0002119,GO:0002164,GO:0002181,GO:0003674,GO:0003676,GO:0003723,GO:0003735,GO:0005198,GO:0005488,GO:0005575,GO:0005618,GO:0005622,GO:0005623,GO:0005634,GO:0005730,GO:0005737,GO:0005829,GO:0005840,GO:0005911,GO:0006139,GO:0006364,GO:0006396,GO:0006401,GO:0006402,GO:0006412,GO:0006413,GO:0006414,GO:0006415,GO:0006605,GO:0006612,GO:0006613,GO:0006614,GO:…	K02969	J	Ribosomal protein
SRR3177738_g225.t1	GO:0000003,GO:0000228,GO:0000785,GO:0000790,GO:0000922,GO:0000988,GO:0000989,GO:0003674,GO:0003712,GO:0003713,GO:0005102,GO:0005488,GO:0005515,GO:0005575,GO:0005622,GO:0005623,GO:0005634,GO:0005694,GO:0005737,GO:0005815,GO:0005816,GO:0005819,GO:0005829,GO:0005856,GO:0006139,GO:0006259,GO:0006310,GO:0006355,GO:0006357,GO:0006725,GO:0006807,GO:0006996,GO:0007049,GO:0007126,GO:0007127,GO:0007129,GO:…	K06695	T	interacting protein
SRR3177738_g2259.t1	GO:0000003,GO:0003006,GO:0003674,GO:0003676,GO:0003677,GO:0003684,GO:0003690,GO:0003697,GO:0003824,GO:0005488,GO:0005515,GO:0005575,GO:0005622,GO:0005623,GO:0005634,GO:0006139,GO:0006152,GO:0006163,GO:0006195,GO:0006200,GO:0006259,GO:0006281,GO:0006298,GO:0006310,GO:0006725,GO:0006753,GO:0006793,GO:0006796,GO:0006807,GO:0006950,GO:0006974,GO:0007049,GO:0007126,GO:0007127,GO:0007131,GO:0007275,GO:…	K08739,K10858	L	DNA mismatch repair protein
SRR3177738_g2261.t1	GO:0000278,GO:0000280,GO:0000775,GO:0000776,GO:0000785,GO:0000902,GO:0000904,GO:0001654,GO:0001756,GO:0001966,GO:0002376,GO:0002478,GO:0002495,GO:0002504,GO:0003002,GO:0003674,GO:0003676,GO:0003677,GO:0003774,GO:0003777,GO:0003824,GO:0005488,GO:0005575,GO:0005622,GO:0005623,GO:0005634,GO:0005694,GO:0005737,GO:0005819,GO:0005829,GO:0005856,GO:0005912,GO:0005924,GO:0005925,GO:0006928,GO:0006950,GO:…	K10403,K14007	Z	Kinesin family member
SRR3177738_g2271.t1	GO:0001522,GO:0003674,GO:0003824,GO:0004730,GO:0005575,GO:0005622,GO:0005623,GO:0005634,GO:0005737,GO:0005829,GO:0006139,GO:0006396,GO:0006399,GO:0006400,GO:0006725,GO:0006807,GO:0008033,GO:0008150,GO:0008152,GO:0009451,GO:0009982,GO:0009987,GO:0010467,GO:0016070,GO:0016829,GO:0016835,GO:0016836,GO:0016853,GO:0016866,GO:0031119,GO:0034470,GO:0034641,GO:0034660,GO:0043170,GO:0043226,GO:0043227,GO:…	K01855	J	tRNA pseudouridine synthase
SRR3177738_g2283.t1		K15502,K15503	M	Ankyrin Repeat Protein
SRR3177738_g2284.t1	GO:0000003,GO:0003006,GO:0003674,GO:0003824,GO:0005575,GO:0005622,GO:0005623,GO:0005737,GO:0005739,GO:0006629,GO:0006644,GO:0006650,GO:0006793,GO:0006796,GO:0006996,GO:0007005,GO:0007006,GO:0007275,GO:0007548,GO:0008150,GO:0008152,GO:0008610,GO:0008808,GO:0009058,GO:0009987,GO:0010033,GO:0016043,GO:0016044,GO:0016740,GO:0016772,GO:0016780,GO:0016787,GO:0019637,GO:0022414,GO:0030572,GO:0032048,GO:…		G	Cat eye syndrome chromosome region, candidate 5
SRR3177738_g2287.t1	GO:0005575,GO:0005623,GO:0005886,GO:0016020,GO:0044464,GO:0071944		S	VSP with INR
SRR3177738_g2299.t1	GO:0000082,GO:0000278,GO:0003674,GO:0003824,GO:0004672,GO:0005575,GO:0005622,GO:0005623,GO:0005634,GO:0005737,GO:0005886,GO:0006464,GO:0006468,GO:0006793,GO:0006796,GO:0006810,GO:0006873,GO:0007049,GO:0008150,GO:0008152,GO:0008361,GO:0009987,GO:0015846,GO:0016020,GO:0016043,GO:0016301,GO:0016310,GO:0016740,GO:0016772,GO:0016773,GO:0019538,GO:0019725,GO:0022402,GO:0022403,GO:0032535,GO:0036211,GO:…	K08286,K15503	B, K	ankyrin repeat, family A (RFXANK-like), 2
SRR3177738_g230.t1	GO:0000003,GO:0000022,GO:0000184,GO:0000226,GO:0000228,GO:0000278,GO:0000956,GO:0002119,GO:0002164,GO:0002181,GO:0003674,GO:0003676,GO:0003723,GO:0003729,GO:0003735,GO:0005198,GO:0005488,GO:0005575,GO:0005576,GO:0005618,GO:0005622,GO:0005623,GO:0005634,GO:0005694,GO:0005730,GO:0005737,GO:0005773,GO:0005774,GO:0005829,GO:0005840,GO:0005856,GO:0005875,GO:0005886,GO:0005911,GO:0006139,GO:0006401,GO:…	K02989	J	Ribosomal protein
SRR3177738_g2308.t1	GO:0000003,GO:0000228,GO:0000988,GO:0000989,GO:0001568,GO:0001570,GO:0001701,GO:0001944,GO:0002119,GO:0002164,GO:0003007,GO:0003674,GO:0003712,GO:0003713,GO:0005575,GO:0005622,GO:0005623,GO:0005634,GO:0005654,GO:0005657,GO:0005694,GO:0005737,GO:0005739,GO:0006325,GO:0006338,GO:0006355,GO:0006357,GO:0006996,GO:0007028,GO:0007275,GO:0007276,GO:0007292,GO:0007296,GO:0007507,GO:0007568,GO:0007569,GO:…	K04706	K	Protein inhibitor of activated STAT
SRR3177738_g231.t1		K15503	B, K	ankyrin repeat, family A (RFXANK-like), 2
SRR3177738_g2318.t1	GO:0000003,GO:0002119,GO:0002164,GO:0002181,GO:0002183,GO:0003674,GO:0003676,GO:0003723,GO:0003743,GO:0003824,GO:0003924,GO:0005083,GO:0005092,GO:0005096,GO:0005488,GO:0005515,GO:0005575,GO:0005622,GO:0005623,GO:0005634,GO:0005737,GO:0005829,GO:0005840,GO:0005851,GO:0006139,GO:0006140,GO:0006152,GO:0006163,GO:0006184,GO:0006195,GO:0006412,GO:0006413,GO:0006417,GO:0006446,GO:0006725,GO:0006753,GO:…	K03262,K10683	J	eukaryotic translation initiation factor
SRR3177738_g2319.t1	GO:0000003,GO:0000022,GO:0000184,GO:0000226,GO:0000278,GO:0000956,GO:0002119,GO:0002164,GO:0002181,GO:0003674,GO:0003676,GO:0003723,GO:0003735,GO:0005198,GO:0005488,GO:0005575,GO:0005622,GO:0005623,GO:0005737,GO:0005773,GO:0005774,GO:0005829,GO:0005840,GO:0005886,GO:0005911,GO:0006139,GO:0006401,GO:0006402,GO:0006412,GO:0006413,GO:0006414,GO:0006415,GO:0006605,GO:0006612,GO:0006613,GO:0006614,GO:…	K01681,K02883,K09056	J	60S ribosomal protein l18
SRR3177738_g2348.t1	GO:0001558,GO:0003674,GO:0003824,GO:0005488,GO:0005575,GO:0005576,GO:0005622,GO:0005623,GO:0006508,GO:0008150,GO:0008152,GO:0008233,GO:0008237,GO:0008270,GO:0016787,GO:0019538,GO:0040008,GO:0043167,GO:0043169,GO:0043170,GO:0044238,GO:0044464,GO:0046872,GO:0046914,GO:0050789,GO:0050794,GO:0051128,GO:0065007,GO:0070011,GO:0071704	K07762,K08647	O	whole genome shotgun sequence
SRR3177738_g2351.t1
SRR3177738_g2361.t1	GO:0000003,GO:0000070,GO:0000075,GO:0000077,GO:0000086,GO:0000166,GO:0000226,GO:0000228,GO:0000278,GO:0000280,GO:0000287,GO:0000775,GO:0000776,GO:0000777,GO:0000779,GO:0000793,GO:0000794,GO:0000819,GO:0000910,GO:0000922,GO:0001701,GO:0001824,GO:0001882,GO:0001883,GO:0001932,GO:0001934,GO:0002009,GO:0003006,GO:0003674,GO:0003824,GO:0004672,GO:0004674,GO:0004871,GO:0005488,GO:0005515,GO:0005524,GO:…	K05661,K08857,K15503	T	NIMA-related kinase
SRR3177738_g2364.t1	GO:0005575,GO:0005622,GO:0005623,GO:0005737,GO:0005773,GO:0005829,GO:0005886,GO:0007009,GO:0007275,GO:0008150,GO:0009555,GO:0009987,GO:0016020,GO:0016043,GO:0016044,GO:0032501,GO:0032502,GO:0043226,GO:0043227,GO:0043229,GO:0043231,GO:0044424,GO:0044444,GO:0044464,GO:0044699,GO:0044707,GO:0044763,GO:0048229,GO:0048856,GO:0061024,GO:0071840,GO:0071944		T	mitogen-activated protein kinase kinase kinase
SRR3177738_g2372.t1	GO:0005575,GO:0005576	K08254,K12472	S	oligomeric mucus gel-forming
SRR3177738_g238.t1			S	Regulatory subunit of type II PKA R-subunit
SRR3177738_g2384.t1			S	AHNAK nucleoprotein
SRR3177738_g2398.t1	GO:0000099,GO:0000101,GO:0003333,GO:0003674,GO:0005215,GO:0005290,GO:0005310,GO:0005313,GO:0005342,GO:0005575,GO:0005623,GO:0006810,GO:0006811,GO:0006812,GO:0006814,GO:0006820,GO:0006835,GO:0006865,GO:0006867,GO:0006868,GO:0008150,GO:0008324,GO:0008509,GO:0008514,GO:0009987,GO:0015075,GO:0015171,GO:0015172,GO:0015174,GO:0015175,GO:0015179,GO:0015180,GO:0015182,GO:0015183,GO:0015186,GO:0015190,GO:…	K14993,K14994	E	Solute carrier family 38 member
SRR3177738_g2402.t1			T	Neurofibromin 1
SRR3177738_g2406.t1	GO:0005575,GO:0005623,GO:0005886,GO:0016020,GO:0044464,GO:0071944		S	VSP with INR
SRR3177738_g2413.t1	GO:0000003,GO:0000184,GO:0000462,GO:0000956,GO:0002119,GO:0002164,GO:0002181,GO:0002182,GO:0002262,GO:0002376,GO:0003674,GO:0003735,GO:0005198,GO:0005488,GO:0005515,GO:0005575,GO:0005576,GO:0005615,GO:0005618,GO:0005622,GO:0005623,GO:0005634,GO:0005730,GO:0005737,GO:0005739,GO:0005773,GO:0005774,GO:0005829,GO:0005840,GO:0005886,GO:0006139,GO:0006364,GO:0006396,GO:0006401,GO:0006402,GO:0006412,GO:…	K01008,K02974	J	40S ribosomal protein S24
SRR3177738_g2417.t1		K10645	E	Ankyrin Repeat
SRR3177738_g2419.t1	GO:0000002,GO:0000003,GO:0000018,GO:0000070,GO:0000278,GO:0000280,GO:0000712,GO:0000723,GO:0000724,GO:0000725,GO:0000737,GO:0000793,GO:0000819,GO:0003674,GO:0003824,GO:0003916,GO:0003917,GO:0004518,GO:0004519,GO:0004520,GO:0004536,GO:0005575,GO:0005622,GO:0005623,GO:0005634,GO:0005654,GO:0005694,GO:0005737,GO:0005739,GO:0006139,GO:0006259,GO:0006260,GO:0006261,GO:0006265,GO:0006278,GO:0006281,GO:…	K03165,K03168	L	DNA Topoisomerase
SRR3177738_g2425.t1	GO:0001558,GO:0003674,GO:0003824,GO:0005488,GO:0005575,GO:0005576,GO:0005622,GO:0005623,GO:0006508,GO:0008150,GO:0008152,GO:0008233,GO:0008237,GO:0008270,GO:0016787,GO:0019538,GO:0040008,GO:0043167,GO:0043169,GO:0043170,GO:0044238,GO:0044464,GO:0046872,GO:0046914,GO:0050789,GO:0050794,GO:0051128,GO:0065007,GO:0070011,GO:0071704	K07762,K08647	O	whole genome shotgun sequence
SRR3177738_g2438.t1	GO:0000003,GO:0000150,GO:0000228,GO:0000711,GO:0000722,GO:0000723,GO:0000724,GO:0000725,GO:0000726,GO:0000730,GO:0000731,GO:0000733,GO:0000734,GO:0003006,GO:0003674,GO:0003676,GO:0003677,GO:0003684,GO:0003697,GO:0003824,GO:0005488,GO:0005515,GO:0005575,GO:0005622,GO:0005623,GO:0005634,GO:0005654,GO:0005694,GO:0005737,GO:0006139,GO:0006259,GO:0006281,GO:0006302,GO:0006310,GO:0006312,GO:0006461,GO:…	K01288,K10873,K10959	L	Dna repair
SRR3177738_g2449.t1	GO:0000003,GO:0000075,GO:0000077,GO:0000082,GO:0000084,GO:0000166,GO:0000228,GO:0000278,GO:0000724,GO:0000725,GO:0000727,GO:0000785,GO:0000910,GO:0000988,GO:0000989,GO:0001882,GO:0001883,GO:0003006,GO:0003674,GO:0003676,GO:0003677,GO:0003678,GO:0003682,GO:0003688,GO:0003697,GO:0003712,GO:0003824,GO:0004386,GO:0005488,GO:0005524,GO:0005575,GO:0005622,GO:0005623,GO:0005634,GO:0005654,GO:0005656,GO:…	K02210	L	dna replication licensing factor
SRR3177738_g2454.t1	GO:0000003,GO:0000084,GO:0000226,GO:0000228,GO:0000278,GO:0000722,GO:0000723,GO:0000731,GO:0003006,GO:0003674,GO:0003824,GO:0003887,GO:0005575,GO:0005622,GO:0005623,GO:0005634,GO:0005654,GO:0005657,GO:0005694,GO:0005737,GO:0005829,GO:0005856,GO:0005875,GO:0006139,GO:0006259,GO:0006260,GO:0006261,GO:0006271,GO:0006272,GO:0006273,GO:0006278,GO:0006281,GO:0006283,GO:0006284,GO:0006289,GO:0006297,GO:…	K02328	L	dna polymerase delta
SRR3177738_g2458.t1		K01011	V	sulfurtransferase
SRR3177738_g2465.t1			S	Inherit from NOG: AlNc14C359G10973
SRR3177738_g247.t1	GO:0003674,GO:0005488,GO:0005515,GO:0005575,GO:0005622,GO:0005623,GO:0005856,GO:0008017,GO:0008092,GO:0015631,GO:0042995,GO:0043005,GO:0043025,GO:0043226,GO:0043228,GO:0043229,GO:0043232,GO:0044297,GO:0044424,GO:0044464,GO:0097458	K10395,K10398	Z	kinesin family member 11
SRR3177738_g2475.t1	GO:0005575,GO:0005622,GO:0005623,GO:0005737,GO:0005783,GO:0005788,GO:0031974,GO:0043226,GO:0043227,GO:0043229,GO:0043231,GO:0043233,GO:0044422,GO:0044424,GO:0044432,GO:0044444,GO:0044446,GO:0044464,GO:0070013	K03768	O	PPIases accelerate the folding of proteins (By similarity)
SRR3177738_g2483.t1		K08863,K15502,K15503	T	NIMA-related kinase
SRR3177738_g2489.t1	GO:0000226,GO:0003674,GO:0003824,GO:0004672,GO:0004674,GO:0005575,GO:0005622,GO:0005623,GO:0005737,GO:0005813,GO:0005815,GO:0005856,GO:0006464,GO:0006468,GO:0006793,GO:0006796,GO:0006996,GO:0007010,GO:0007017,GO:0007049,GO:0007098,GO:0008150,GO:0008152,GO:0009987,GO:0015630,GO:0016023,GO:0016043,GO:0016301,GO:0016310,GO:0016740,GO:0016772,GO:0016773,GO:0019538,GO:0022402,GO:0030139,GO:0031023,GO:…	K08286,K08857	T	NimA-related protein kinase
SRR3177738_g2491.t1	GO:0005575,GO:0005623,GO:0005886,GO:0016020,GO:0044464,GO:0071944		S	VSP with INR
SRR3177738_g25.t1		K09257	E	Ankyrin Repeat
SRR3177738_g250.t1	GO:0003008,GO:0003674,GO:0005488,GO:0005515,GO:0005575,GO:0005622,GO:0005623,GO:0005634,GO:0005737,GO:0005783,GO:0005794,GO:0005795,GO:0005801,GO:0005829,GO:0006140,GO:0006810,GO:0006886,GO:0006888,GO:0006996,GO:0007154,GO:0007267,GO:0007268,GO:0007275,GO:0007399,GO:0008021,GO:0008104,GO:0008150,GO:0008152,GO:0009058,GO:0009059,GO:0009118,GO:0009894,GO:0009966,GO:0009987,GO:0010646,GO:0015031,GO:…		U	trafficking protein particle complex
SRR3177738_g2517.t1	GO:0000003,GO:0000723,GO:0000781,GO:0001516,GO:0002039,GO:0003008,GO:0003674,GO:0003720,GO:0003824,GO:0003964,GO:0005488,GO:0005515,GO:0005575,GO:0005622,GO:0005623,GO:0005634,GO:0005635,GO:0005694,GO:0005697,GO:0005737,GO:0005783,GO:0005829,GO:0005856,GO:0005884,GO:0005886,GO:0005911,GO:0006082,GO:0006139,GO:0006259,GO:0006275,GO:0006457,GO:0006629,GO:0006631,GO:0006633,GO:0006636,GO:0006690,GO:…	K01262,K07050,K15730	S	Prostaglandin E synthase 3 (Cytosolic)
SRR3177738_g2518.t1	GO:0000003,GO:0000022,GO:0000027,GO:0000184,GO:0000226,GO:0000278,GO:0000956,GO:0002119,GO:0002164,GO:0002181,GO:0003674,GO:0003735,GO:0005198,GO:0005575,GO:0005622,GO:0005623,GO:0005634,GO:0005730,GO:0005737,GO:0005773,GO:0005774,GO:0005783,GO:0005829,GO:0005840,GO:0006139,GO:0006401,GO:0006402,GO:0006412,GO:0006413,GO:0006414,GO:0006415,GO:0006605,GO:0006612,GO:0006613,GO:0006614,GO:0006725,GO:…	K02866	J	Ribosomal protein
SRR3177738_g2528.t1	GO:0002181,GO:0005575,GO:0005622,GO:0005623,GO:0005634,GO:0005737,GO:0005829,GO:0006412,GO:0006508,GO:0006511,GO:0006611,GO:0006810,GO:0006886,GO:0006913,GO:0008104,GO:0008150,GO:0008152,GO:0009056,GO:0009057,GO:0009058,GO:0009059,GO:0009987,GO:0010467,GO:0015031,GO:0016482,GO:0019538,GO:0019941,GO:0030163,GO:0032991,GO:0033036,GO:0034613,GO:0034645,GO:0043170,GO:0043226,GO:0043227,GO:0043229,GO:…		I	Nuclear export mediator factor
SRR3177738_g2543.t1	GO:0000226,GO:0003674,GO:0003824,GO:0004672,GO:0004674,GO:0005575,GO:0005622,GO:0005623,GO:0005737,GO:0005813,GO:0005815,GO:0005856,GO:0006464,GO:0006468,GO:0006793,GO:0006796,GO:0006996,GO:0007010,GO:0007017,GO:0007049,GO:0007098,GO:0008150,GO:0008152,GO:0009987,GO:0015630,GO:0016023,GO:0016043,GO:0016301,GO:0016310,GO:0016740,GO:0016772,GO:0016773,GO:0019538,GO:0022402,GO:0030139,GO:0031023,GO:…	K08286,K08857	T	NimA-related protein kinase
SRR3177738_g2548.t1	GO:0000184,GO:0000956,GO:0002119,GO:0002164,GO:0002181,GO:0003674,GO:0003676,GO:0003723,GO:0003735,GO:0005198,GO:0005488,GO:0005515,GO:0005575,GO:0005622,GO:0005623,GO:0005634,GO:0005730,GO:0005737,GO:0005773,GO:0005774,GO:0005829,GO:0005840,GO:0006139,GO:0006401,GO:0006402,GO:0006412,GO:0006413,GO:0006414,GO:0006415,GO:0006605,GO:0006612,GO:0006613,GO:0006614,GO:0006725,GO:0006807,GO:0006810,GO:…	K02915	J	Ribosomal protein
SRR3177738_g2550.t1	GO:0000003,GO:0000166,GO:0000746,GO:0000747,GO:0001882,GO:0001883,GO:0003674,GO:0003824,GO:0004550,GO:0005488,GO:0005524,GO:0005575,GO:0005622,GO:0005623,GO:0005634,GO:0005737,GO:0005739,GO:0005740,GO:0005758,GO:0005829,GO:0005840,GO:0005856,GO:0005886,GO:0006139,GO:0006163,GO:0006164,GO:0006165,GO:0006183,GO:0006186,GO:0006187,GO:0006213,GO:0006220,GO:0006221,GO:0006228,GO:0006241,GO:0006412,GO:…	K00940	F	nucleoside diphosphate kinase
SRR3177738_g2556.t1		K12845	A	NHP2 non-histone chromosome protein 2-like 1 (S. cerevisiae)
SRR3177738_g2562.t1	GO:0000003,GO:0000166,GO:0000287,GO:0000902,GO:0000904,GO:0001882,GO:0001883,GO:0001932,GO:0001933,GO:0001934,GO:0002028,GO:0003008,GO:0003013,GO:0003073,GO:0003084,GO:0003674,GO:0003824,GO:0004672,GO:0004674,GO:0004857,GO:0004860,GO:0005488,GO:0005515,GO:0005524,GO:0005575,GO:0005622,GO:0005623,GO:0005634,GO:0005737,GO:0005768,GO:0005886,GO:0005911,GO:0005912,GO:0005923,GO:0006464,GO:0006468,GO:…	K08867	T	WNK lysine deficient protein kinase
SRR3177738_g2563.t1	GO:0000166,GO:0003674,GO:0003824,GO:0005080,GO:0005488,GO:0005515,GO:0005575,GO:0005576,GO:0005615,GO:0005622,GO:0005623,GO:0005634,GO:0005737,GO:0005739,GO:0005777,GO:0005829,GO:0005856,GO:0005886,GO:0006139,GO:0006163,GO:0006725,GO:0006753,GO:0006790,GO:0006793,GO:0006796,GO:0006807,GO:0007154,GO:0007165,GO:0008150,GO:0008152,GO:0009117,GO:0009150,GO:0009259,GO:0009607,GO:0009617,GO:0009987,GO:…	K01518,K02503,K03099	T	histidine triad nucleotide binding protein
SRR3177738_g2574.t1		K10329	M	Ankyrin Repeat Protein
SRR3177738_g2582.t1	GO:0000278,GO:0000281,GO:0000902,GO:0000904,GO:0000910,GO:0003674,GO:0005102,GO:0005178,GO:0005488,GO:0005515,GO:0005575,GO:0005576,GO:0005578,GO:0005615,GO:0005622,GO:0005623,GO:0005737,GO:0005856,GO:0005886,GO:0005938,GO:0006810,GO:0006897,GO:0006909,GO:0006928,GO:0006996,GO:0007010,GO:0007015,GO:0007049,GO:0007155,GO:0007160,GO:0007275,GO:0007399,GO:0007409,GO:0008104,GO:0008150,GO:0009653,GO:…	K06252	S	WNT inhibitory factor 1
SRR3177738_g2584.t1	GO:0000003,GO:0000022,GO:0000184,GO:0000226,GO:0000278,GO:0000956,GO:0002119,GO:0002164,GO:0002181,GO:0003006,GO:0003674,GO:0003676,GO:0003723,GO:0003735,GO:0005198,GO:0005488,GO:0005575,GO:0005618,GO:0005622,GO:0005623,GO:0005737,GO:0005829,GO:0005840,GO:0005886,GO:0005911,GO:0006139,GO:0006401,GO:0006402,GO:0006412,GO:0006413,GO:0006414,GO:0006415,GO:0006417,GO:0006448,GO:0006450,GO:0006605,GO:…	K02910	J	ribosomal protein
SRR3177738_g2586.t1	GO:0000003,GO:0000027,GO:0000226,GO:0002119,GO:0002164,GO:0002181,GO:0003006,GO:0003674,GO:0003676,GO:0003723,GO:0003735,GO:0005198,GO:0005488,GO:0005575,GO:0005618,GO:0005622,GO:0005623,GO:0005634,GO:0005730,GO:0005737,GO:0005829,GO:0005840,GO:0005911,GO:0006412,GO:0006810,GO:0006897,GO:0006898,GO:0006915,GO:0006950,GO:0006979,GO:0006996,GO:0007010,GO:0007017,GO:0007049,GO:0007098,GO:0007275,GO:…	K02893	J	Ribosomal protein
SRR3177738_g2590.t1	GO:0000003,GO:0002064,GO:0003006,GO:0005575,GO:0005622,GO:0005623,GO:0005737,GO:0005739,GO:0005929,GO:0007276,GO:0007281,GO:0007283,GO:0007286,GO:0008150,GO:0009888,GO:0009987,GO:0019953,GO:0022412,GO:0022414,GO:0030154,GO:0030855,GO:0031514,GO:0032501,GO:0032502,GO:0032504,GO:0036126,GO:0042995,GO:0043226,GO:0043227,GO:0043229,GO:0043231,GO:0044297,GO:0044422,GO:0044424,GO:0044441,GO:0044444,GO:…		S	PARK2 co-regulated
SRR3177738_g2593.t1	GO:0003674,GO:0003676,GO:0003723,GO:0003735,GO:0005198,GO:0005488,GO:0005575,GO:0005622,GO:0005623,GO:0005634,GO:0005730,GO:0005737,GO:0005773,GO:0005774,GO:0005829,GO:0005840,GO:0005886,GO:0005911,GO:0006412,GO:0008150,GO:0008152,GO:0009058,GO:0009059,GO:0009506,GO:0009507,GO:0009536,GO:0009987,GO:0010467,GO:0015935,GO:0016020,GO:0019538,GO:0022626,GO:0022627,GO:0030054,GO:0030529,GO:0031090,GO:…	K02955	J	Ribosomal protein S14
SRR3177738_g2599.t1			O	cathepsin
SRR3177738_g2613.t1	GO:0000278,GO:0000281,GO:0000902,GO:0000904,GO:0000910,GO:0003674,GO:0005102,GO:0005178,GO:0005488,GO:0005515,GO:0005575,GO:0005576,GO:0005578,GO:0005615,GO:0005622,GO:0005623,GO:0005737,GO:0005856,GO:0005886,GO:0005938,GO:0006810,GO:0006897,GO:0006909,GO:0006928,GO:0006996,GO:0007010,GO:0007015,GO:0007049,GO:0007155,GO:0007160,GO:0007275,GO:0007399,GO:0007409,GO:0008104,GO:0008150,GO:0009653,GO:…	K06252	S	WNT inhibitory factor 1
SRR3177738_g2619.t1			S	regulation of RNA biosynthetic process
SRR3177738_g2623.t1	GO:0005575,GO:0005623,GO:0005886,GO:0016020,GO:0044464,GO:0071944		S	VSP with INR
SRR3177738_g2624.t1	GO:0005575,GO:0005623,GO:0005886,GO:0016020,GO:0044464,GO:0071944		S	VSP with INR
SRR3177738_g2628.t1	GO:0000003,GO:0000075,GO:0000077,GO:0000082,GO:0000084,GO:0000209,GO:0000278,GO:0000502,GO:0002119,GO:0002164,GO:0002376,GO:0002474,GO:0002478,GO:0002479,GO:0003674,GO:0003824,GO:0004175,GO:0005198,GO:0005575,GO:0005622,GO:0005623,GO:0005634,GO:0005654,GO:0005737,GO:0005829,GO:0005838,GO:0005856,GO:0005875,GO:0005911,GO:0006139,GO:0006461,GO:0006464,GO:0006508,GO:0006511,GO:0006521,GO:0006725,GO:…	K03036	O	26S Proteasome non-ATPase regulatory subunit
SRR3177738_g263.t1		K15503	B, K	ankyrin repeat, family A (RFXANK-like), 2
SRR3177738_g2648.t1	GO:0005575,GO:0005623,GO:0005886,GO:0016020,GO:0044464,GO:0071944		S	VSP with INR
SRR3177738_g2656.t1	GO:0005575,GO:0005622,GO:0005623,GO:0005737,GO:0005802,GO:0012506,GO:0016020,GO:0016023,GO:0030135,GO:0030136,GO:0030659,GO:0030662,GO:0030665,GO:0031090,GO:0031410,GO:0031982,GO:0031988,GO:0043226,GO:0043227,GO:0043229,GO:0043231,GO:0044422,GO:0044424,GO:0044433,GO:0044444,GO:0044446,GO:0044464	K12394	U	adaptor-related protein complex 1 sigma
SRR3177738_g2658.t1			E	MORN repeat containing
SRR3177738_g2665.t1	GO:0000003,GO:0000054,GO:0001671,GO:0003674,GO:0005488,GO:0005515,GO:0005575,GO:0005622,GO:0005623,GO:0005634,GO:0005730,GO:0005737,GO:0005739,GO:0005783,GO:0005829,GO:0005840,GO:0006139,GO:0006140,GO:0006364,GO:0006396,GO:0006457,GO:0006725,GO:0006807,GO:0006810,GO:0006897,GO:0006913,GO:0007275,GO:0008047,GO:0008150,GO:0008152,GO:0008361,GO:0009118,GO:0009790,GO:0009792,GO:0009894,GO:0009987,GO:…	K09506	O	DnaJ (Hsp40) homolog, subfamily C, member 21
SRR3177738_g2673.t1	GO:0000003,GO:0000070,GO:0000075,GO:0000228,GO:0000236,GO:0000278,GO:0000280,GO:0000775,GO:0000776,GO:0000777,GO:0000778,GO:0000779,GO:0000780,GO:0000793,GO:0000794,GO:0000819,GO:0000922,GO:0003006,GO:0005575,GO:0005622,GO:0005623,GO:0005634,GO:0005635,GO:0005643,GO:0005654,GO:0005694,GO:0005737,GO:0005813,GO:0005815,GO:0005819,GO:0005828,GO:0005829,GO:0005856,GO:0005874,GO:0005875,GO:0005876,GO:…	K02537	D	mitotic spindle
SRR3177738_g2675.t1		K02183	T	Calcium binding protein
SRR3177738_g2689.t1	GO:0000027,GO:0000166,GO:0001882,GO:0001883,GO:0002119,GO:0002164,GO:0003674,GO:0003724,GO:0003824,GO:0004004,GO:0004386,GO:0005488,GO:0005524,GO:0005575,GO:0005622,GO:0005623,GO:0005634,GO:0005730,GO:0006139,GO:0006152,GO:0006163,GO:0006195,GO:0006200,GO:0006364,GO:0006396,GO:0006725,GO:0006753,GO:0006793,GO:0006796,GO:0006807,GO:0006996,GO:0007275,GO:0008026,GO:0008150,GO:0008152,GO:0008186,GO:…	K13181,K14807	A	ATPdependent RNA helicase
SRR3177738_g2693.t1	GO:0000139,GO:0005575,GO:0005622,GO:0005623,GO:0005737,GO:0005783,GO:0005789,GO:0005794,GO:0008150,GO:0009719,GO:0009723,GO:0009725,GO:0009966,GO:0009968,GO:0010033,GO:0010104,GO:0010105,GO:0010646,GO:0010648,GO:0012505,GO:0016020,GO:0023051,GO:0023057,GO:0031090,GO:0042175,GO:0042221,GO:0043226,GO:0043227,GO:0043229,GO:0043231,GO:0044422,GO:0044424,GO:0044425,GO:0044431,GO:0044432,GO:0044444,GO:…		S	Transmembrane protein 222
SRR3177738_g270.t1		K01196,K08282,K08826,K08832,K14834,K18669,K18670	T	SRSF protein kinase
SRR3177738_g2700.t1	GO:0000003,GO:0000075,GO:0000078,GO:0000090,GO:0000159,GO:0000184,GO:0000226,GO:0000266,GO:0000278,GO:0000279,GO:0000280,GO:0000910,GO:0000956,GO:0001100,GO:0001700,GO:0002009,GO:0002064,GO:0002119,GO:0002164,GO:0003002,GO:0003006,GO:0003674,GO:0003824,GO:0004721,GO:0004722,GO:0005488,GO:0005515,GO:0005575,GO:0005576,GO:0005615,GO:0005622,GO:0005623,GO:0005634,GO:0005654,GO:0005737,GO:0005739,GO:…	K04354	T	protein phosphatase 2, regulatory subunit B
SRR3177738_g2701.t1	GO:0000902,GO:0001655,GO:0001822,GO:0005575,GO:0005622,GO:0005623,GO:0005929,GO:0005930,GO:0006996,GO:0007275,GO:0008150,GO:0009653,GO:0009987,GO:0010927,GO:0016043,GO:0022607,GO:0030030,GO:0030031,GO:0030990,GO:0030992,GO:0031514,GO:0032501,GO:0032502,GO:0032989,GO:0032990,GO:0032991,GO:0042384,GO:0042995,GO:0043226,GO:0043227,GO:0043229,GO:0043231,GO:0043234,GO:0044085,GO:0044422,GO:0044424,GO:…	K07934	U	RAB35, member RAS oncogene family
SRR3177738_g2702.t1	GO:0000003,GO:0000278,GO:0002119,GO:0002164,GO:0003674,GO:0003824,GO:0005488,GO:0005515,GO:0005575,GO:0005622,GO:0005623,GO:0005634,GO:0005737,GO:0005829,GO:0006355,GO:0006464,GO:0006508,GO:0007049,GO:0007113,GO:0007275,GO:0007346,GO:0007610,GO:0008150,GO:0008152,GO:0008589,GO:0008641,GO:0009790,GO:0009791,GO:0009792,GO:0009889,GO:0009890,GO:0009892,GO:0009966,GO:0009968,GO:0009987,GO:0010468,GO:…	K10686,K12462	O	activating enzyme
SRR3177738_g2703.t1	GO:0000003,GO:0000075,GO:0000228,GO:0000279,GO:0000785,GO:0000790,GO:0000793,GO:0000794,GO:0000795,GO:0000800,GO:0001701,GO:0001824,GO:0002119,GO:0002164,GO:0003006,GO:0003674,GO:0003676,GO:0003677,GO:0005488,GO:0005575,GO:0005622,GO:0005623,GO:0005634,GO:0005654,GO:0005694,GO:0005737,GO:0005856,GO:0006139,GO:0006725,GO:0006807,GO:0006996,GO:0007049,GO:0007059,GO:0007062,GO:0007126,GO:0007127,GO:…	K01870	S	HORMA domain containing
SRR3177738_g2708.t1		K00921	O	fructosamine 3 kinase
SRR3177738_g2719.t1	GO:0000003,GO:0000012,GO:0000018,GO:0000019,GO:0000070,GO:0000118,GO:0000122,GO:0000166,GO:0000183,GO:0000228,GO:0000278,GO:0000280,GO:0000302,GO:0000720,GO:0000726,GO:0000731,GO:0000775,GO:0000781,GO:0000782,GO:0000783,GO:0000784,GO:0000785,GO:0000790,GO:0000791,GO:0000792,GO:0000819,GO:0000988,GO:0000989,GO:0001300,GO:0001302,GO:0001525,GO:0001542,GO:0001558,GO:0001568,GO:0001666,GO:0001667,GO:…	K11121,K11411	B, K	NAD-dependent lysine demalonylase and desuccinylase that specifically removes malonyl and succinyl groups on target proteins. Has weak NAD-dependent protein deacetylase activity
SRR3177738_g2726.t1	GO:0001558,GO:0003674,GO:0003824,GO:0005488,GO:0005575,GO:0005576,GO:0005622,GO:0005623,GO:0006508,GO:0008150,GO:0008152,GO:0008233,GO:0008237,GO:0008270,GO:0016787,GO:0019538,GO:0040008,GO:0043167,GO:0043169,GO:0043170,GO:0044238,GO:0044464,GO:0046872,GO:0046914,GO:0050789,GO:0050794,GO:0051128,GO:0065007,GO:0070011,GO:0071704	K07762,K08647	O	whole genome shotgun sequence
SRR3177738_g2743.t1	GO:0000003,GO:0003674,GO:0003774,GO:0003777,GO:0003824,GO:0005488,GO:0005515,GO:0005575,GO:0005622,GO:0005623,GO:0005694,GO:0005737,GO:0005813,GO:0005815,GO:0005819,GO:0005856,GO:0005868,GO:0005874,GO:0005875,GO:0005876,GO:0005938,GO:0006139,GO:0006152,GO:0006163,GO:0006195,GO:0006200,GO:0006725,GO:0006753,GO:0006793,GO:0006796,GO:0006807,GO:0006928,GO:0007017,GO:0007018,GO:0007097,GO:0007275,GO:…	K10419	S	dynein, light chain
SRR3177738_g275.t1	GO:0000462,GO:0002181,GO:0003674,GO:0003735,GO:0005198,GO:0005575,GO:0005618,GO:0005622,GO:0005623,GO:0005634,GO:0005730,GO:0005737,GO:0005829,GO:0005840,GO:0005911,GO:0006139,GO:0006364,GO:0006396,GO:0006412,GO:0006725,GO:0006807,GO:0007275,GO:0008150,GO:0008152,GO:0009058,GO:0009059,GO:0009506,GO:0009507,GO:0009536,GO:0009987,GO:0010467,GO:0015935,GO:0016020,GO:0016070,GO:0016072,GO:0019538,GO:…	K02960,K02996	J	ribosomal protein s16
SRR3177738_g2765.t1			D	Cyclin-Dependent Kinase
SRR3177738_g2766.t1	GO:0008150,GO:0009966,GO:0009968,GO:0010565,GO:0010627,GO:0010646,GO:0010648,GO:0010741,GO:0019216,GO:0019217,GO:0019222,GO:0023051,GO:0023057,GO:0031323,GO:0033500,GO:0040008,GO:0040014,GO:0040015,GO:0042592,GO:0042593,GO:0043408,GO:0043409,GO:0045595,GO:0045596,GO:0045598,GO:0045599,GO:0045926,GO:0046620,GO:0046621,GO:0046626,GO:0046627,GO:0048519,GO:0048523,GO:0048583,GO:0048585,GO:0048878,GO:…	K17299	S	ankyrin repeat domain
SRR3177738_g2767.t1	GO:0000003,GO:0002064,GO:0003006,GO:0005575,GO:0005622,GO:0005623,GO:0005737,GO:0005739,GO:0005929,GO:0007276,GO:0007281,GO:0007283,GO:0007286,GO:0008150,GO:0009888,GO:0009987,GO:0019953,GO:0022412,GO:0022414,GO:0030154,GO:0030855,GO:0031514,GO:0032501,GO:0032502,GO:0032504,GO:0036126,GO:0042995,GO:0043226,GO:0043227,GO:0043229,GO:0043231,GO:0044297,GO:0044422,GO:0044424,GO:0044441,GO:0044444,GO:…		S	PARK2 co-regulated
SRR3177738_g2786.t1	GO:0000302,GO:0003674,GO:0003824,GO:0005575,GO:0005622,GO:0005623,GO:0005737,GO:0005975,GO:0005996,GO:0006012,GO:0006950,GO:0006970,GO:0006979,GO:0007154,GO:0007275,GO:0008150,GO:0008152,GO:0008194,GO:0008378,GO:0009266,GO:0009269,GO:0009314,GO:0009408,GO:0009409,GO:0009414,GO:0009415,GO:0009416,GO:0009605,GO:0009628,GO:0009642,GO:0009644,GO:0009651,GO:0009719,GO:0009725,GO:0009737,GO:0009987,GO:…	K18819	G	glycogenin
SRR3177738_g2788.t1	GO:0005575,GO:0005623,GO:0005886,GO:0016020,GO:0044464,GO:0071944		S	VSP with INR
SRR3177738_g2795.t1	GO:0000003,GO:0000070,GO:0000166,GO:0000278,GO:0000280,GO:0000819,GO:0001882,GO:0001883,GO:0002009,GO:0003006,GO:0003674,GO:0005488,GO:0005524,GO:0005525,GO:0005575,GO:0005622,GO:0005623,GO:0005634,GO:0005737,GO:0005829,GO:0005856,GO:0005874,GO:0006810,GO:0006913,GO:0006996,GO:0007049,GO:0007059,GO:0007062,GO:0007064,GO:0007067,GO:0007275,GO:0007399,GO:0007548,GO:0007610,GO:0008104,GO:0008150,GO:…	K06883	S	GPNloop GTPase 2
SRR3177738_g2829.t1	GO:0000003,GO:0000184,GO:0000956,GO:0002119,GO:0002164,GO:0002181,GO:0003674,GO:0003676,GO:0003723,GO:0003729,GO:0003735,GO:0005198,GO:0005488,GO:0005575,GO:0005622,GO:0005623,GO:0005737,GO:0005829,GO:0005840,GO:0005911,GO:0006139,GO:0006401,GO:0006402,GO:0006403,GO:0006405,GO:0006407,GO:0006412,GO:0006413,GO:0006414,GO:0006415,GO:0006605,GO:0006612,GO:0006613,GO:0006614,GO:0006725,GO:0006807,GO:…	K02976	J	Ribosomal protein s26
SRR3177738_g2837.t1	GO:0000902,GO:0001838,GO:0001841,GO:0001947,GO:0002009,GO:0003002,GO:0003007,GO:0003008,GO:0003143,GO:0003674,GO:0005488,GO:0005515,GO:0005575,GO:0005622,GO:0005623,GO:0005737,GO:0005815,GO:0005856,GO:0005871,GO:0005875,GO:0005929,GO:0005930,GO:0005932,GO:0006810,GO:0006928,GO:0006935,GO:0006950,GO:0006970,GO:0006996,GO:0007017,GO:0007018,GO:0007154,GO:0007165,GO:0007166,GO:0007224,GO:0007275,GO:…	K16768,K19681	W	Intraflagellar transport 52 homolog (Chlamydomonas)
SRR3177738_g2853.t1	GO:0000003,GO:0000041,GO:0000221,GO:0000322,GO:0000323,GO:0000324,GO:0000329,GO:0000331,GO:0001503,GO:0001666,GO:0001678,GO:0002119,GO:0002164,GO:0003008,GO:0003674,GO:0003779,GO:0003824,GO:0005215,GO:0005488,GO:0005515,GO:0005575,GO:0005622,GO:0005623,GO:0005737,GO:0005768,GO:0005769,GO:0005773,GO:0005774,GO:0005794,GO:0005829,GO:0005886,GO:0005902,GO:0005903,GO:0005911,GO:0006139,GO:0006152,GO:…	K02147	C	ATPase, H transporting, lysosomal 56 58kDa, V1 subunit
SRR3177738_g2854.t1	GO:0000003,GO:0000226,GO:0000902,GO:0000904,GO:0002119,GO:0002164,GO:0002181,GO:0003006,GO:0003674,GO:0003824,GO:0005575,GO:0005622,GO:0005623,GO:0005634,GO:0005737,GO:0005829,GO:0006325,GO:0006412,GO:0006464,GO:0006479,GO:0006480,GO:0006928,GO:0006935,GO:0006996,GO:0007010,GO:0007017,GO:0007049,GO:0007051,GO:0007059,GO:0007275,GO:0007399,GO:0007409,GO:0007411,GO:0007548,GO:0007610,GO:0007631,GO:…	K14317,K16219,K19579	D	o-methyltransferase
SRR3177738_g2862.t1		K15503	B, K	ankyrin repeat, family A (RFXANK-like), 2
SRR3177738_g2875.t1	GO:0005575,GO:0005622,GO:0005623,GO:0005737,GO:0009507,GO:0009509,GO:0009526,GO:0009532,GO:0009536,GO:0009570,GO:0009575,GO:0009941,GO:0016020,GO:0031090,GO:0031967,GO:0031969,GO:0031975,GO:0042170,GO:0043226,GO:0043227,GO:0043229,GO:0043231,GO:0044422,GO:0044424,GO:0044434,GO:0044435,GO:0044444,GO:0044446,GO:0044464	K01958,K01963	E, I	Component of the acetyl coenzyme A carboxylase (ACC) complex. Biotin carboxylase (BC) catalyzes the carboxylation of biotin on its carrier protein (BCCP) and then the CO(2) group is transferred by the transcarboxylase to acetyl-CoA to form malonyl- CoA (By similarity)
SRR3177738_g2876.t1	GO:0000003,GO:0000075,GO:0000077,GO:0000082,GO:0000084,GO:0000209,GO:0000278,GO:0000502,GO:0002119,GO:0002164,GO:0002376,GO:0002474,GO:0002478,GO:0002479,GO:0003674,GO:0003824,GO:0004175,GO:0005488,GO:0005515,GO:0005575,GO:0005622,GO:0005623,GO:0005634,GO:0005654,GO:0005737,GO:0005773,GO:0005774,GO:0005783,GO:0005789,GO:0005829,GO:0005839,GO:0006139,GO:0006464,GO:0006508,GO:0006511,GO:0006521,GO:…	K02735	O	The proteasome is a multicatalytic proteinase complex which is characterized by its ability to cleave peptides with Arg, Phe, Tyr, Leu, and Glu adjacent to the leaving group at neutral or slightly basic pH. The proteasome has an ATP-dependent proteolytic activity (By similarity)
SRR3177738_g2878.t1	GO:0000003,GO:0000022,GO:0000184,GO:0000226,GO:0000278,GO:0000956,GO:0002119,GO:0002164,GO:0002181,GO:0003674,GO:0003676,GO:0003723,GO:0003735,GO:0005198,GO:0005488,GO:0005575,GO:0005576,GO:0005615,GO:0005618,GO:0005622,GO:0005623,GO:0005634,GO:0005737,GO:0005773,GO:0005774,GO:0005829,GO:0005840,GO:0005886,GO:0005911,GO:0006139,GO:0006401,GO:0006402,GO:0006412,GO:0006413,GO:0006414,GO:0006415,GO:…	K02957,K07901,K10626	J	Ribosomal protein
SRR3177738_g2906.t1	GO:0003674,GO:0005488,GO:0005575,GO:0005622,GO:0005623,GO:0005634,GO:0005730,GO:0005737,GO:0006139,GO:0006364,GO:0006396,GO:0006725,GO:0006807,GO:0006996,GO:0007275,GO:0007399,GO:0008150,GO:0008152,GO:0009790,GO:0009792,GO:0009987,GO:0010467,GO:0016043,GO:0016070,GO:0016072,GO:0022008,GO:0022607,GO:0022613,GO:0022618,GO:0030154,GO:0030529,GO:0030684,GO:0030686,GO:0031974,GO:0031981,GO:0032501,GO:…	K00162,K14799	B	TSR1, 20S rRNA accumulation, homolog (S. cerevisiae)
SRR3177738_g2907.t1	GO:0003674,GO:0005488,GO:0005515,GO:0005575,GO:0005622,GO:0005623,GO:0005634,GO:0005737,GO:0005829,GO:0007275,GO:0007568,GO:0008150,GO:0008340,GO:0010259,GO:0032501,GO:0032502,GO:0043226,GO:0043227,GO:0043229,GO:0043231,GO:0044424,GO:0044444,GO:0044464,GO:0044699,GO:0044707,GO:0044767	K01868,K06287,K08301	D	MAF-like protein
SRR3177738_g2911.t1			S	EGF_like
SRR3177738_g2913.t1			S	START domain
SRR3177738_g2926.t1	GO:0000323,GO:0003674,GO:0003824,GO:0004175,GO:0004222,GO:0005575,GO:0005576,GO:0005622,GO:0005623,GO:0005737,GO:0005739,GO:0005759,GO:0005764,GO:0005767,GO:0005773,GO:0008150,GO:0008152,GO:0008233,GO:0008237,GO:0009507,GO:0009526,GO:0009532,GO:0009536,GO:0009570,GO:0009941,GO:0009987,GO:0010035,GO:0010038,GO:0010467,GO:0016023,GO:0016485,GO:0016787,GO:0019538,GO:0020020,GO:0020027,GO:0030139,GO:…	K06972	O	Presequence protease
SRR3177738_g2931.t1	GO:0000003,GO:0000394,GO:0000959,GO:0000963,GO:0000965,GO:0001558,GO:0002119,GO:0002164,GO:0003006,GO:0003674,GO:0003824,GO:0004518,GO:0004519,GO:0004521,GO:0004540,GO:0005575,GO:0005622,GO:0005623,GO:0005634,GO:0005737,GO:0005739,GO:0005829,GO:0006139,GO:0006388,GO:0006396,GO:0006399,GO:0006725,GO:0006807,GO:0006810,GO:0006897,GO:0006898,GO:0006996,GO:0007005,GO:0007049,GO:0007126,GO:0007154,GO:…	K00784	G	Zinc phosphodiesterase ELAC protein
SRR3177738_g2933.t1	GO:0005575,GO:0005622,GO:0005623,GO:0005634,GO:0043226,GO:0043227,GO:0043229,GO:0043231,GO:0044424,GO:0044464	K06067	B	Histone deacetylase
SRR3177738_g2939.t1		K08863	T	NIMA-related kinase
SRR3177738_g294.t1			S	Ankyrin repeat protein
SRR3177738_g2948.t1		K14376	A	poly(a) polymerase
SRR3177738_g2951.t1		K15502,K15503	M	Ankyrin Repeat Protein
SRR3177738_g2954.t1			T	phospholipase B domain containing
SRR3177738_g2957.t1	GO:0005575,GO:0005623,GO:0005886,GO:0016020,GO:0044464,GO:0071944		S	VSP with INR
SRR3177738_g2961.t1	GO:0005575,GO:0005623,GO:0005886,GO:0016020,GO:0044464,GO:0071944		S	VSP with INR
SRR3177738_g2968.t1	GO:0005575,GO:0005623,GO:0005886,GO:0016020,GO:0044464,GO:0071944		S	VSP with INR
SRR3177738_g297.t1	GO:0000003,GO:0000075,GO:0000183,GO:0000279,GO:0000412,GO:0000413,GO:0000414,GO:0000415,GO:0000975,GO:0001067,GO:0001775,GO:0002376,GO:0003674,GO:0003676,GO:0003677,GO:0003755,GO:0003824,GO:0005488,GO:0005515,GO:0005527,GO:0005528,GO:0005575,GO:0005622,GO:0005623,GO:0005634,GO:0005730,GO:0005737,GO:0005783,GO:0005789,GO:0005829,GO:0005856,GO:0005875,GO:0006139,GO:0006259,GO:0006323,GO:0006325,GO:…	K01802,K14826,K17478	O	peptidylprolyl cistrans isomerase
SRR3177738_g2970.t1	GO:0003674,GO:0005488,GO:0005515,GO:0005575,GO:0005622,GO:0005623,GO:0005856,GO:0005875,GO:0007017,GO:0008017,GO:0008092,GO:0008150,GO:0009987,GO:0015630,GO:0015631,GO:0032991,GO:0043226,GO:0043228,GO:0043229,GO:0043232,GO:0043234,GO:0044422,GO:0044424,GO:0044430,GO:0044446,GO:0044464,GO:0044699,GO:0044763		S	radial spoke 3 homolog (Chlamydomonas)
SRR3177738_g2977.t1	GO:0003674,GO:0003824,GO:0004620,GO:0004767,GO:0005575,GO:0005576,GO:0005615,GO:0006066,GO:0006576,GO:0006629,GO:0006643,GO:0006644,GO:0006665,GO:0006672,GO:0006684,GO:0006685,GO:0006793,GO:0006796,GO:0006807,GO:0008081,GO:0008150,GO:0008152,GO:0008610,GO:0009056,GO:0009058,GO:0009308,GO:0009395,GO:0009987,GO:0016042,GO:0016298,GO:0016787,GO:0016788,GO:0019637,GO:0030148,GO:0030149,GO:0034641,GO:…	K01128	I	sphingomyelin phosphodiesterase, acid-like
SRR3177738_g298.t1		K14786	S	KRI1-like family
SRR3177738_g2982.t1	GO:0000003,GO:0000070,GO:0000075,GO:0000077,GO:0000086,GO:0000166,GO:0000226,GO:0000228,GO:0000278,GO:0000280,GO:0000287,GO:0000775,GO:0000776,GO:0000777,GO:0000779,GO:0000793,GO:0000794,GO:0000819,GO:0000910,GO:0000922,GO:0001701,GO:0001824,GO:0001882,GO:0001883,GO:0001932,GO:0001934,GO:0002009,GO:0003006,GO:0003674,GO:0003824,GO:0004672,GO:0004674,GO:0004871,GO:0005488,GO:0005515,GO:0005524,GO:…	K05661,K08857,K15503	T	NIMA-related kinase
SRR3177738_g2988.t1			S	Radical SAM domain containing protein
SRR3177738_g2991.t1			S	Coiled-coil domain containing 42
SRR3177738_g2995.t1		K02937	J	Ribosomal protein
SRR3177738_g2999.t1	GO:0003674,GO:0005488,GO:0005515,GO:0005575,GO:0005622,GO:0005623,GO:0005634,GO:0005737,GO:0005829,GO:0006790,GO:0006807,GO:0006950,GO:0006952,GO:0007275,GO:0007568,GO:0008150,GO:0008152,GO:0009056,GO:0009058,GO:0009607,GO:0009617,GO:0009719,GO:0009725,GO:0009753,GO:0009987,GO:0010033,GO:0010035,GO:0010038,GO:0010043,GO:0010150,GO:0010260,GO:0016143,GO:0016145,GO:0019222,GO:0019748,GO:0019757,GO:…		S	Kelch motif
SRR3177738_g3000.t1	GO:0005575,GO:0005622,GO:0005623,GO:0005737,GO:0005773,GO:0005774,GO:0005886,GO:0005911,GO:0009506,GO:0009507,GO:0009526,GO:0009536,GO:0009941,GO:0016020,GO:0030054,GO:0031090,GO:0031967,GO:0031975,GO:0043226,GO:0043227,GO:0043229,GO:0043231,GO:0044422,GO:0044424,GO:0044434,GO:0044435,GO:0044437,GO:0044444,GO:0044446,GO:0044464,GO:0055044,GO:0071944		S	transmembrane protein 63C
SRR3177738_g3003.t1		K15502,K15503	M	Ankyrin Repeat Protein
SRR3177738_g3008.t1	GO:0000151,GO:0000228,GO:0000785,GO:0000790,GO:0000792,GO:0003674,GO:0003824,GO:0004842,GO:0005575,GO:0005622,GO:0005623,GO:0005634,GO:0005694,GO:0005737,GO:0005829,GO:0006139,GO:0006259,GO:0006281,GO:0006301,GO:0006323,GO:0006325,GO:0006333,GO:0006334,GO:0006336,GO:0006338,GO:0006342,GO:0006355,GO:0006464,GO:0006508,GO:0006511,GO:0006725,GO:0006807,GO:0006950,GO:0006974,GO:0006996,GO:0008104,GO:…	K06689,K10573,K10584	O	ubiquitin-conjugating enzyme
SRR3177738_g301.t1	GO:0005575,GO:0005622,GO:0005623,GO:0005737,GO:0044424,GO:0044464		S	small proline-rich protein 3
SRR3177738_g3015.t1	GO:0000775,GO:0000776,GO:0000777,GO:0000779,GO:0000793,GO:0005575,GO:0005622,GO:0005623,GO:0005634,GO:0005694,GO:0005737,GO:0005856,GO:0005868,GO:0005875,GO:0005886,GO:0007346,GO:0008150,GO:0015630,GO:0016020,GO:0030286,GO:0032991,GO:0043226,GO:0043227,GO:0043228,GO:0043229,GO:0043231,GO:0043232,GO:0043234,GO:0044422,GO:0044424,GO:0044427,GO:0044430,GO:0044444,GO:0044446,GO:0044464,GO:0050789,GO:…	K05039,K10420	S	dynein, light chain
SRR3177738_g3016.t1	GO:0000775,GO:0000776,GO:0000777,GO:0000779,GO:0000793,GO:0005575,GO:0005622,GO:0005623,GO:0005634,GO:0005694,GO:0005737,GO:0005856,GO:0005868,GO:0005875,GO:0005886,GO:0007346,GO:0008150,GO:0015630,GO:0016020,GO:0030286,GO:0032991,GO:0043226,GO:0043227,GO:0043228,GO:0043229,GO:0043231,GO:0043232,GO:0043234,GO:0044422,GO:0044424,GO:0044427,GO:0044430,GO:0044444,GO:0044446,GO:0044464,GO:0050789,GO:…	K05039,K10420	S	dynein, light chain
SRR3177738_g3024.t1		K15503	B, K	ankyrin repeat, family A (RFXANK-like), 2
SRR3177738_g3029.t1			S	Acyltransferase
SRR3177738_g3038.t1	GO:0005575,GO:0005623,GO:0005886,GO:0016020,GO:0044464,GO:0071944		S	VSP with INR
SRR3177738_g3039.t1	GO:0000003,GO:0000075,GO:0000076,GO:0000077,GO:0000166,GO:0000228,GO:0000279,GO:0000706,GO:0000722,GO:0000723,GO:0000724,GO:0000725,GO:0000726,GO:0000729,GO:0000738,GO:0000793,GO:0000794,GO:0000803,GO:0001700,GO:0001741,GO:0001882,GO:0001883,GO:0003674,GO:0003824,GO:0004672,GO:0004674,GO:0005488,GO:0005515,GO:0005524,GO:0005575,GO:0005622,GO:0005623,GO:0005634,GO:0005654,GO:0005694,GO:0005737,GO:…	K02543,K06640	L	Ataxia telangiectasia and rad3 related
SRR3177738_g3055.t1		K15503	B, K	ankyrin repeat, family A (RFXANK-like), 2
SRR3177738_g3057.t1	GO:0000003,GO:0003006,GO:0003674,GO:0003824,GO:0004385,GO:0005575,GO:0005622,GO:0005623,GO:0005634,GO:0005737,GO:0005829,GO:0006139,GO:0006163,GO:0006164,GO:0006183,GO:0006185,GO:0006725,GO:0006753,GO:0006793,GO:0006796,GO:0006807,GO:0006810,GO:0006897,GO:0006898,GO:0007275,GO:0007548,GO:0008104,GO:0008150,GO:0008152,GO:0009058,GO:0009059,GO:0009100,GO:0009101,GO:0009116,GO:0009117,GO:0009119,GO:…	K00942	F	guanylate kinase
SRR3177738_g306.t1	GO:0000902,GO:0003674,GO:0003824,GO:0005215,GO:0005575,GO:0005622,GO:0005623,GO:0005856,GO:0005874,GO:0005879,GO:0005929,GO:0005930,GO:0006464,GO:0006810,GO:0006928,GO:0006996,GO:0007017,GO:0007018,GO:0007275,GO:0007368,GO:0007389,GO:0008150,GO:0008152,GO:0009653,GO:0009799,GO:0009855,GO:0009987,GO:0010927,GO:0010970,GO:0015630,GO:0016043,GO:0016874,GO:0016879,GO:0016881,GO:0018095,GO:0018193,GO:…	K19683	S	Plays a role in anterograde intraflagellar transport (IFT), the process by which cilia precursors are transported from the base of the cilium to the site of their incorporation at the tip
SRR3177738_g3060.t1	GO:0000151,GO:0002831,GO:0002832,GO:0003674,GO:0003824,GO:0004842,GO:0005488,GO:0005575,GO:0005622,GO:0005623,GO:0005634,GO:0005654,GO:0005737,GO:0006464,GO:0006508,GO:0006511,GO:0006950,GO:0007154,GO:0008150,GO:0008152,GO:0008270,GO:0009056,GO:0009057,GO:0009267,GO:0009605,GO:0009893,GO:0009894,GO:0009896,GO:0009987,GO:0009991,GO:0010106,GO:0010604,GO:0016567,GO:0016604,GO:0016607,GO:0016874,GO:…	K10144,K16276	S	ring finger and CHY zinc finger
SRR3177738_g3067.t1	GO:0000003,GO:0000075,GO:0000077,GO:0000302,GO:0000303,GO:0001302,GO:0001890,GO:0001893,GO:0002237,GO:0002376,GO:0002520,GO:0003006,GO:0003674,GO:0003824,GO:0004601,GO:0004857,GO:0004866,GO:0004869,GO:0005488,GO:0005515,GO:0005575,GO:0005622,GO:0005623,GO:0005634,GO:0005737,GO:0005739,GO:0005768,GO:0005769,GO:0005829,GO:0005844,GO:0006139,GO:0006259,GO:0006355,GO:0006457,GO:0006725,GO:0006801,GO:…	K03386,K13279,K20011	O	peroxiredoxin
SRR3177738_g3070.t1	GO:0000184,GO:0000226,GO:0000956,GO:0002119,GO:0002164,GO:0002181,GO:0002376,GO:0003674,GO:0003676,GO:0003723,GO:0003735,GO:0005198,GO:0005488,GO:0005575,GO:0005576,GO:0005615,GO:0005622,GO:0005623,GO:0005634,GO:0005730,GO:0005737,GO:0005829,GO:0005840,GO:0005911,GO:0006139,GO:0006401,GO:0006402,GO:0006412,GO:0006413,GO:0006414,GO:0006415,GO:0006417,GO:0006446,GO:0006605,GO:0006612,GO:0006613,GO:…	K02872,K03644	J	60s ribosomal protein
SRR3177738_g3080.t1		K09257	E	Ankyrin Repeat
SRR3177738_g3084.t1			T	serine threonine-protein kinase
SRR3177738_g3098.t1		K00870	T	dual-specificity tyrosine-(Y)-phosphorylation regulated kinase
SRR3177738_g3105.t1			T	Ribosomal protein S6
SRR3177738_g3108.t1	GO:0000003,GO:0000089,GO:0000279,GO:0000460,GO:0000462,GO:0000463,GO:0000466,GO:0000470,GO:0000793,GO:0002119,GO:0002164,GO:0003006,GO:0005575,GO:0005622,GO:0005623,GO:0005634,GO:0005654,GO:0005694,GO:0005730,GO:0006139,GO:0006364,GO:0006396,GO:0006629,GO:0006725,GO:0006807,GO:0006915,GO:0006996,GO:0006997,GO:0007000,GO:0007049,GO:0007275,GO:0007399,GO:0007417,GO:0007548,GO:0008104,GO:0008150,GO:…	K14843	A	Component of the NOP7 complex, which is required for maturation of the 25S and 5.8S ribosomal RNAs and formation of the 60S ribosome (By similarity)
SRR3177738_g3109.t1	GO:0000278,GO:0000281,GO:0000902,GO:0000904,GO:0000910,GO:0003674,GO:0005102,GO:0005178,GO:0005488,GO:0005515,GO:0005575,GO:0005576,GO:0005578,GO:0005615,GO:0005622,GO:0005623,GO:0005737,GO:0005856,GO:0005886,GO:0005938,GO:0006810,GO:0006897,GO:0006909,GO:0006928,GO:0006996,GO:0007010,GO:0007015,GO:0007049,GO:0007155,GO:0007160,GO:0007275,GO:0007399,GO:0007409,GO:0008104,GO:0008150,GO:0009653,GO:…	K06252	S	WNT inhibitory factor 1
SRR3177738_g3115.t1	GO:0000122,GO:0000166,GO:0000988,GO:0000989,GO:0003008,GO:0003674,GO:0003712,GO:0003714,GO:0005488,GO:0005515,GO:0005575,GO:0005622,GO:0005623,GO:0005634,GO:0005737,GO:0005739,GO:0005829,GO:0005886,GO:0006082,GO:0006355,GO:0006357,GO:0006520,GO:0006575,GO:0006725,GO:0006807,GO:0006810,GO:0006811,GO:0006820,GO:0006839,GO:0006865,GO:0007584,GO:0007600,GO:0007605,GO:0008150,GO:0008152,GO:0009507,GO:…	K01750,K18258	E	Crystallin, mu
SRR3177738_g3116.t1	GO:0000003,GO:0000154,GO:0000495,GO:0000723,GO:0000775,GO:0001522,GO:0002119,GO:0002164,GO:0002376,GO:0002520,GO:0003006,GO:0003674,GO:0003676,GO:0003720,GO:0003723,GO:0003824,GO:0003964,GO:0004730,GO:0005488,GO:0005575,GO:0005622,GO:0005623,GO:0005634,GO:0005654,GO:0005694,GO:0005697,GO:0005730,GO:0005732,GO:0005737,GO:0005829,GO:0005856,GO:0005911,GO:0006139,GO:0006259,GO:0006260,GO:0006278,GO:…	K11131	J	TruB pseudouridine (psi) synthase homolog 1 (E. coli)
SRR3177738_g3118.t1		K04368,K08294	T	mitogen-activated protein kinase kinase
SRR3177738_g3119.t1	GO:0003674,GO:0005488,GO:0005515,GO:0005575,GO:0005622,GO:0005623,GO:0005737,GO:0005783,GO:0005794,GO:0005829,GO:0006810,GO:0008150,GO:0016020,GO:0016021,GO:0016192,GO:0017016,GO:0017137,GO:0019899,GO:0031224,GO:0031267,GO:0043226,GO:0043227,GO:0043229,GO:0043231,GO:0044424,GO:0044425,GO:0044444,GO:0044464,GO:0051020,GO:0051179,GO:0051234	K00688	S	Yip1 domain family
SRR3177738_g3130.t1	GO:0000003,GO:0000166,GO:0001882,GO:0001883,GO:0002119,GO:0002164,GO:0003006,GO:0003674,GO:0003824,GO:0005488,GO:0005524,GO:0005575,GO:0005622,GO:0005623,GO:0005634,GO:0005730,GO:0006139,GO:0006152,GO:0006163,GO:0006195,GO:0006200,GO:0006725,GO:0006753,GO:0006793,GO:0006796,GO:0006807,GO:0006950,GO:0006995,GO:0007154,GO:0007275,GO:0007276,GO:0007399,GO:0007548,GO:0008080,GO:0008150,GO:0008152,GO:…	K14521	G	N-acetyltransferase 10
SRR3177738_g3134.t1		K06653	E	Ankyrin Repeat
SRR3177738_g3136.t1	GO:0000003,GO:0000070,GO:0000075,GO:0000077,GO:0000086,GO:0000166,GO:0000226,GO:0000228,GO:0000278,GO:0000280,GO:0000287,GO:0000775,GO:0000776,GO:0000777,GO:0000779,GO:0000793,GO:0000794,GO:0000819,GO:0000910,GO:0000922,GO:0001701,GO:0001824,GO:0001882,GO:0001883,GO:0001932,GO:0001934,GO:0002009,GO:0003006,GO:0003674,GO:0003824,GO:0004672,GO:0004674,GO:0004871,GO:0005488,GO:0005515,GO:0005524,GO:…	K05661,K08857,K15503	T	NIMA-related kinase
SRR3177738_g3141.t1			Z	heavy chain
SRR3177738_g3143.t1			O	ubiquitin-conjugating enzyme
SRR3177738_g3145.t1	GO:0000165,GO:0000166,GO:0000902,GO:0001882,GO:0001883,GO:0001932,GO:0001934,GO:0002119,GO:0002164,GO:0003674,GO:0003824,GO:0004672,GO:0004674,GO:0005488,GO:0005515,GO:0005524,GO:0005575,GO:0005622,GO:0005623,GO:0005634,GO:0005737,GO:0005829,GO:0005938,GO:0006461,GO:0006464,GO:0006468,GO:0006611,GO:0006793,GO:0006796,GO:0006810,GO:0006886,GO:0006913,GO:0006950,GO:0006996,GO:0007010,GO:0007049,GO:…	K08271,K08835,K17532	T	ste20-related kinase adaptor
SRR3177738_g3148.t1			T	Ribosomal protein S6
SRR3177738_g3152.t1		K01363	O	cathepsin
SRR3177738_g3154.t1	GO:0000139,GO:0000323,GO:0001505,GO:0001654,GO:0001703,GO:0002119,GO:0002164,GO:0002376,GO:0002478,GO:0002495,GO:0002504,GO:0002682,GO:0002697,GO:0002831,GO:0003001,GO:0003008,GO:0003674,GO:0005215,GO:0005488,GO:0005515,GO:0005575,GO:0005622,GO:0005623,GO:0005634,GO:0005654,GO:0005667,GO:0005737,GO:0005764,GO:0005765,GO:0005768,GO:0005773,GO:0005774,GO:0005794,GO:0005798,GO:0005802,GO:0005829,GO:…	K12391,K12400	U	Adaptor-related protein complex
SRR3177738_g3158.t1	GO:0005575,GO:0005622,GO:0005623,GO:0005737,GO:0044424,GO:0044464		S	small proline-rich protein 3
SRR3177738_g3162.t1	GO:0000038,GO:0003674,GO:0003824,GO:0004312,GO:0005575,GO:0005622,GO:0005623,GO:0005737,GO:0005783,GO:0005789,GO:0005886,GO:0006082,GO:0006629,GO:0006631,GO:0006633,GO:0006637,GO:0006638,GO:0006639,GO:0006641,GO:0006643,GO:0006665,GO:0006732,GO:0006793,GO:0006807,GO:0008150,GO:0008152,GO:0008610,GO:0009058,GO:0009108,GO:0009922,GO:0009923,GO:0009987,GO:0010025,GO:0010166,GO:0012505,GO:0016020,GO:…	K10258	S	Trans-2,3-enoyl-CoA
SRR3177738_g3163.t1	GO:0000003,GO:0000139,GO:0000902,GO:0000904,GO:0001505,GO:0002119,GO:0002164,GO:0002376,GO:0002478,GO:0002495,GO:0002504,GO:0002682,GO:0002697,GO:0002831,GO:0003001,GO:0003008,GO:0003674,GO:0005215,GO:0005488,GO:0005515,GO:0005575,GO:0005622,GO:0005623,GO:0005634,GO:0005737,GO:0005794,GO:0005798,GO:0005829,GO:0005886,GO:0005905,GO:0006461,GO:0006810,GO:0006836,GO:0006886,GO:0006897,GO:0006900,GO:…	K00873,K11481,K11827	U	adaptor-related protein complex 2, sigma 1 subunit
SRR3177738_g3165.t1	GO:0005575,GO:0005622,GO:0005623,GO:0005737,GO:0005829,GO:0005840,GO:0015935,GO:0022626,GO:0022627,GO:0030529,GO:0032991,GO:0043226,GO:0043228,GO:0043229,GO:0043232,GO:0044391,GO:0044422,GO:0044424,GO:0044444,GO:0044445,GO:0044446,GO:0044464	K02977	J	Ribosomal protein
SRR3177738_g3166.t1	GO:0003674,GO:0005488,GO:0005509,GO:0005513,GO:0005575,GO:0005622,GO:0005623,GO:0005634,GO:0005737,GO:0005773,GO:0005774,GO:0005886,GO:0007154,GO:0007165,GO:0008150,GO:0009593,GO:0009605,GO:0009612,GO:0009628,GO:0009987,GO:0010035,GO:0010038,GO:0010099,GO:0016020,GO:0019722,GO:0019932,GO:0023052,GO:0031090,GO:0035556,GO:0042221,GO:0043167,GO:0043169,GO:0043226,GO:0043227,GO:0043229,GO:0043231,GO:…	K02183	T	Calcium binding protein
SRR3177738_g3167.t1	GO:0000054,GO:0000055,GO:0002119,GO:0002164,GO:0005575,GO:0005622,GO:0005623,GO:0005634,GO:0005730,GO:0006810,GO:0006897,GO:0006898,GO:0006913,GO:0006996,GO:0007010,GO:0007089,GO:0007275,GO:0007346,GO:0007399,GO:0008150,GO:0009791,GO:0009987,GO:0010564,GO:0016043,GO:0016192,GO:0016482,GO:0022008,GO:0022607,GO:0022613,GO:0022618,GO:0030029,GO:0030036,GO:0030154,GO:0031974,GO:0031981,GO:0032501,GO:…	K14856	S	SDA1 domain containing 1
SRR3177738_g3172.t1	GO:0000003,GO:0000166,GO:0000909,GO:0001882,GO:0001883,GO:0003006,GO:0003674,GO:0003824,GO:0004672,GO:0004674,GO:0005488,GO:0005524,GO:0005575,GO:0005622,GO:0005623,GO:0005634,GO:0005737,GO:0005829,GO:0006464,GO:0006468,GO:0006725,GO:0006793,GO:0006796,GO:0007049,GO:0007154,GO:0007165,GO:0007275,GO:0008150,GO:0008152,GO:0009058,GO:0009314,GO:0009403,GO:0009404,GO:0009416,GO:0009628,GO:0009653,GO:…	K04371,K08818,K12765	T	Male germ cell-associated kinase
SRR3177738_g3177.t1	GO:0002181,GO:0003002,GO:0003674,GO:0003676,GO:0003723,GO:0003735,GO:0005198,GO:0005488,GO:0005575,GO:0005622,GO:0005623,GO:0005634,GO:0005730,GO:0005737,GO:0005773,GO:0005774,GO:0005829,GO:0005840,GO:0005886,GO:0005911,GO:0006412,GO:0007275,GO:0007389,GO:0008150,GO:0008152,GO:0009058,GO:0009059,GO:0009506,GO:0009507,GO:0009526,GO:0009536,GO:0009941,GO:0009955,GO:0009987,GO:0010467,GO:0015934,GO:…	K02940	J	ribosomal protein l9
SRR3177738_g3179.t1	GO:0000003,GO:0000027,GO:0000184,GO:0000956,GO:0002119,GO:0002164,GO:0002181,GO:0002182,GO:0003674,GO:0003676,GO:0003723,GO:0003735,GO:0003824,GO:0003906,GO:0005198,GO:0005488,GO:0005507,GO:0005575,GO:0005576,GO:0005622,GO:0005623,GO:0005634,GO:0005730,GO:0005737,GO:0005829,GO:0005840,GO:0005886,GO:0005911,GO:0006139,GO:0006259,GO:0006281,GO:0006401,GO:0006402,GO:0006412,GO:0006413,GO:0006414,GO:…	K02941,K17591	J	60S acidic ribosomal protein
SRR3177738_g3184.t1		K10645	E	Ankyrin Repeat
SRR3177738_g3185.t1			S	AHNAK nucleoprotein
SRR3177738_g3200.t1			M	Ankyrin Repeat Protein
SRR3177738_g3203.t1	GO:0000003,GO:0000226,GO:0000278,GO:0000280,GO:0000902,GO:0000910,GO:0000911,GO:0000913,GO:0002119,GO:0002164,GO:0003006,GO:0003674,GO:0005488,GO:0005515,GO:0005575,GO:0005622,GO:0005623,GO:0005634,GO:0005737,GO:0005813,GO:0005815,GO:0005819,GO:0005856,GO:0006461,GO:0006996,GO:0007010,GO:0007017,GO:0007020,GO:0007026,GO:0007049,GO:0007051,GO:0007052,GO:0007059,GO:0007067,GO:0007105,GO:0007126,GO:…	K11583	A	Protein phosphatase 2, regulatory subunit B
SRR3177738_g3219.t1		K15502,K15503	M	Ankyrin Repeat Protein
SRR3177738_g3224.t1	GO:0001750,GO:0001917,GO:0001932,GO:0001933,GO:0003674,GO:0003824,GO:0004721,GO:0004722,GO:0005488,GO:0005515,GO:0005575,GO:0005622,GO:0005623,GO:0005737,GO:0005929,GO:0006464,GO:0006470,GO:0006793,GO:0006796,GO:0008150,GO:0008152,GO:0009892,GO:0009966,GO:0009968,GO:0009987,GO:0010563,GO:0010605,GO:0010627,GO:0010646,GO:0010648,GO:0010741,GO:0010799,GO:0010801,GO:0016311,GO:0016787,GO:0016788,GO:…	K04460,K13807	T	protein phosphatase, EF-hand calcium binding domain
SRR3177738_g3227.t1	GO:0001558,GO:0005575,GO:0005622,GO:0005623,GO:0005634,GO:0005737,GO:0007049,GO:0008150,GO:0009314,GO:0009628,GO:0009987,GO:0010212,GO:0010332,GO:0040008,GO:0043226,GO:0043227,GO:0043229,GO:0043231,GO:0044424,GO:0044464,GO:0044699,GO:0044763,GO:0050789,GO:0050794,GO:0050896,GO:0051128,GO:0065007	K05868,K06627,K11599	D	g2 mitotic-specific
SRR3177738_g3229.t1	GO:0000003,GO:0000070,GO:0000075,GO:0000077,GO:0000086,GO:0000166,GO:0000226,GO:0000228,GO:0000278,GO:0000280,GO:0000287,GO:0000775,GO:0000776,GO:0000777,GO:0000779,GO:0000793,GO:0000794,GO:0000819,GO:0000910,GO:0000922,GO:0001701,GO:0001824,GO:0001882,GO:0001883,GO:0001932,GO:0001934,GO:0002009,GO:0003006,GO:0003674,GO:0003824,GO:0004672,GO:0004674,GO:0004871,GO:0005488,GO:0005515,GO:0005524,GO:…	K05661,K08857,K15503	T	NIMA-related kinase
SRR3177738_g323.t1		K10408,K10413	Z	heavy chain
SRR3177738_g3230.t1	GO:0003674,GO:0005488,GO:0005509,GO:0043167,GO:0043169,GO:0046872	K02183	T	Calcium binding protein
SRR3177738_g3248.t1	GO:0000003,GO:0000226,GO:0000245,GO:0000278,GO:0000346,GO:0000348,GO:0000375,GO:0000377,GO:0000381,GO:0000398,GO:0000781,GO:0001703,GO:0002119,GO:0002164,GO:0003006,GO:0003674,GO:0003676,GO:0003723,GO:0003724,GO:0003824,GO:0004004,GO:0004386,GO:0005488,GO:0005515,GO:0005575,GO:0005618,GO:0005622,GO:0005623,GO:0005634,GO:0005654,GO:0005681,GO:0005694,GO:0005730,GO:0005737,GO:0005856,GO:0005875,GO:…	K12812,K13182	A	(RNA) helicase
SRR3177738_g3252.t1	GO:0000003,GO:0000022,GO:0000226,GO:0000278,GO:0002119,GO:0002164,GO:0002181,GO:0003674,GO:0003735,GO:0005198,GO:0005488,GO:0005515,GO:0005575,GO:0005622,GO:0005623,GO:0005634,GO:0005730,GO:0005737,GO:0005739,GO:0005829,GO:0005840,GO:0006412,GO:0006996,GO:0007010,GO:0007017,GO:0007049,GO:0007051,GO:0007052,GO:0007275,GO:0007399,GO:0008092,GO:0008150,GO:0008152,GO:0009058,GO:0009059,GO:0009790,GO:…	K02894	J	ribosomal protein
SRR3177738_g3253.t1	GO:0000902,GO:0000904,GO:0001655,GO:0001822,GO:0005575,GO:0005622,GO:0005623,GO:0005815,GO:0005856,GO:0005929,GO:0005932,GO:0006996,GO:0007275,GO:0007399,GO:0008150,GO:0008594,GO:0009653,GO:0009887,GO:0009987,GO:0010927,GO:0015630,GO:0016043,GO:0022008,GO:0022607,GO:0030030,GO:0030031,GO:0030154,GO:0030182,GO:0031514,GO:0032501,GO:0032502,GO:0032989,GO:0032990,GO:0035295,GO:0035845,GO:0036064,GO:…	K19685	S	tetratricopeptide repeat domain 26
SRR3177738_g3256.t1	GO:0005575,GO:0005623,GO:0005886,GO:0016020,GO:0044464,GO:0071944		S	VSP with INR
SRR3177738_g3258.t1	GO:0000003,GO:0000027,GO:0000054,GO:0000166,GO:0000746,GO:0000747,GO:0001882,GO:0001883,GO:0002119,GO:0002164,GO:0003006,GO:0003674,GO:0003824,GO:0003924,GO:0005488,GO:0005525,GO:0005575,GO:0005622,GO:0005623,GO:0005634,GO:0005654,GO:0005737,GO:0005783,GO:0005829,GO:0005840,GO:0005937,GO:0006139,GO:0006152,GO:0006163,GO:0006184,GO:0006195,GO:0006725,GO:0006753,GO:0006793,GO:0006796,GO:0006807,GO:…	K14539	O	Large subunit GTPase 1
SRR3177738_g3260.t1	GO:0000003,GO:0000166,GO:0000212,GO:0000226,GO:0000278,GO:0000280,GO:0000459,GO:0000460,GO:0000466,GO:0000467,GO:0000469,GO:0000902,GO:0000988,GO:0000989,GO:0001882,GO:0001883,GO:0002119,GO:0002164,GO:0003674,GO:0003682,GO:0003712,GO:0003713,GO:0003824,GO:0003924,GO:0005102,GO:0005488,GO:0005515,GO:0005525,GO:0005575,GO:0005576,GO:0005618,GO:0005622,GO:0005623,GO:0005634,GO:0005635,GO:0005643,GO:…	K03066,K07936	S	GTP-binding nuclear protein
SRR3177738_g3264.t1	GO:0000003,GO:0000022,GO:0000075,GO:0000077,GO:0000082,GO:0000084,GO:0000209,GO:0000226,GO:0000278,GO:0000502,GO:0002119,GO:0002164,GO:0002376,GO:0002474,GO:0002478,GO:0002479,GO:0003674,GO:0003824,GO:0004175,GO:0005575,GO:0005622,GO:0005623,GO:0005634,GO:0005635,GO:0005654,GO:0005737,GO:0005783,GO:0005789,GO:0005829,GO:0005839,GO:0006139,GO:0006461,GO:0006464,GO:0006508,GO:0006511,GO:0006521,GO:…	K02737,K02740,K11598	O	The proteasome is a multicatalytic proteinase complex which is characterized by its ability to cleave peptides with Arg, Phe, Tyr, Leu, and Glu adjacent to the leaving group at neutral or slightly basic pH. The proteasome has an ATP-dependent proteolytic activity (By similarity)
SRR3177738_g3266.t1	GO:0000151,GO:0000228,GO:0000785,GO:0000790,GO:0000792,GO:0003674,GO:0003824,GO:0004842,GO:0005575,GO:0005622,GO:0005623,GO:0005634,GO:0005694,GO:0005737,GO:0005829,GO:0006139,GO:0006259,GO:0006281,GO:0006301,GO:0006323,GO:0006325,GO:0006333,GO:0006334,GO:0006336,GO:0006338,GO:0006342,GO:0006355,GO:0006464,GO:0006508,GO:0006511,GO:0006725,GO:0006807,GO:0006950,GO:0006974,GO:0006996,GO:0008104,GO:…	K10573,K10574,K10585	O	ubiquitin-conjugating enzyme
SRR3177738_g3268.t1	GO:0000003,GO:0000022,GO:0000184,GO:0000226,GO:0000278,GO:0000462,GO:0000956,GO:0002119,GO:0002164,GO:0002181,GO:0003006,GO:0003674,GO:0003676,GO:0003723,GO:0003735,GO:0005198,GO:0005488,GO:0005575,GO:0005576,GO:0005615,GO:0005618,GO:0005622,GO:0005623,GO:0005634,GO:0005730,GO:0005737,GO:0005829,GO:0005840,GO:0005886,GO:0005911,GO:0006139,GO:0006364,GO:0006396,GO:0006401,GO:0006402,GO:0006412,GO:…	K02984	J	40s ribosomal protein
SRR3177738_g327.t1		K01897,K09680,K14403	I	Acyl-CoA synthetase long-chain family member
SRR3177738_g3271.t1		K14792	A	programmed cell death
SRR3177738_g3277.t1	GO:0000003,GO:0000184,GO:0000226,GO:0000462,GO:0000956,GO:0002119,GO:0002164,GO:0002181,GO:0003006,GO:0003674,GO:0003735,GO:0005198,GO:0005575,GO:0005622,GO:0005623,GO:0005634,GO:0005730,GO:0005737,GO:0005829,GO:0005840,GO:0006139,GO:0006364,GO:0006396,GO:0006401,GO:0006402,GO:0006412,GO:0006413,GO:0006414,GO:0006415,GO:0006417,GO:0006448,GO:0006450,GO:0006605,GO:0006612,GO:0006613,GO:0006614,GO:…	K02973	J	Ribosomal protein S23
SRR3177738_g3279.t1	GO:0005575,GO:0005623,GO:0005886,GO:0016020,GO:0044464,GO:0071944		S	VSP with INR
SRR3177738_g3285.t1	GO:0000003,GO:0000184,GO:0000228,GO:0000956,GO:0002119,GO:0002164,GO:0002181,GO:0003674,GO:0003676,GO:0003723,GO:0003735,GO:0005198,GO:0005488,GO:0005515,GO:0005575,GO:0005576,GO:0005615,GO:0005622,GO:0005623,GO:0005634,GO:0005694,GO:0005730,GO:0005737,GO:0005773,GO:0005774,GO:0005829,GO:0005840,GO:0005911,GO:0006139,GO:0006401,GO:0006402,GO:0006412,GO:0006413,GO:0006414,GO:0006415,GO:0006605,GO:…	K02920	J	60S ribosomal protein l36
SRR3177738_g3292.t1	GO:0000003,GO:0000166,GO:0001101,GO:0001882,GO:0001883,GO:0003674,GO:0003824,GO:0005215,GO:0005488,GO:0005515,GO:0005524,GO:0005575,GO:0005622,GO:0005623,GO:0005634,GO:0005886,GO:0006082,GO:0006139,GO:0006152,GO:0006163,GO:0006195,GO:0006200,GO:0006725,GO:0006753,GO:0006793,GO:0006796,GO:0006807,GO:0006810,GO:0006855,GO:0006873,GO:0006875,GO:0006879,GO:0007275,GO:0007565,GO:0007584,GO:0008150,GO:…	K05681	Q	ATP-binding cassette, subfamily G (WHITE), member 2
SRR3177738_g3300.t1	GO:0003674,GO:0003774,GO:0003824,GO:0005575,GO:0005622,GO:0005623,GO:0005856,GO:0005875,GO:0006139,GO:0006152,GO:0006163,GO:0006195,GO:0006200,GO:0006725,GO:0006753,GO:0006793,GO:0006796,GO:0006807,GO:0006928,GO:0007017,GO:0007018,GO:0008150,GO:0008152,GO:0009056,GO:0009116,GO:0009117,GO:0009119,GO:0009123,GO:0009125,GO:0009126,GO:0009128,GO:0009141,GO:0009143,GO:0009144,GO:0009146,GO:0009150,GO:…	K10411	T	leucine rich repeat
SRR3177738_g3302.t1	GO:0005575,GO:0005623,GO:0005886,GO:0016020,GO:0044464,GO:0071944		S	VSP with INR
SRR3177738_g331.t1		K11307	B	histone acetyltransferase
SRR3177738_g3310.t1			M	Ankyrin Repeat Protein
SRR3177738_g3311.t1	GO:0000154,GO:0000179,GO:0001510,GO:0003674,GO:0003824,GO:0005575,GO:0005622,GO:0005623,GO:0005737,GO:0005739,GO:0006139,GO:0006364,GO:0006396,GO:0006725,GO:0006807,GO:0008150,GO:0008152,GO:0008168,GO:0008170,GO:0008173,GO:0008649,GO:0008757,GO:0009116,GO:0009119,GO:0009451,GO:0009987,GO:0010467,GO:0016070,GO:0016072,GO:0016433,GO:0016740,GO:0016741,GO:0022613,GO:0031167,GO:0032259,GO:0034470,GO:…	K05605,K14191	A	dimethyladenosine transferase
SRR3177738_g3314.t1	GO:0000003,GO:0000022,GO:0000049,GO:0000166,GO:0000226,GO:0000278,GO:0000902,GO:0000904,GO:0001677,GO:0001701,GO:0001882,GO:0001883,GO:0002119,GO:0002164,GO:0002176,GO:0002181,GO:0002183,GO:0003006,GO:0003674,GO:0003676,GO:0003723,GO:0003743,GO:0005488,GO:0005525,GO:0005575,GO:0005622,GO:0005623,GO:0005737,GO:0005829,GO:0005840,GO:0005850,GO:0005856,GO:0005875,GO:0005886,GO:0006412,GO:0006413,GO:…	K03238	J	eukaryotic translation initiation factor 2
SRR3177738_g3315.t1	GO:0000003,GO:0000183,GO:0001302,GO:0002119,GO:0002164,GO:0003006,GO:0003674,GO:0003824,GO:0004516,GO:0005575,GO:0005622,GO:0005623,GO:0005634,GO:0005737,GO:0005739,GO:0005794,GO:0005829,GO:0006139,GO:0006342,GO:0006348,GO:0006355,GO:0006725,GO:0006732,GO:0006733,GO:0006753,GO:0006766,GO:0006767,GO:0006769,GO:0006793,GO:0006796,GO:0006807,GO:0006950,GO:0006979,GO:0007275,GO:0007548,GO:0007568,GO:…	K00763	H	Nicotinate phosphoribosyltransferase
SRR3177738_g3321.t1			G	Major Facilitator Superfamily
SRR3177738_g3325.t1		K18466	U	Vacuolar Protein
SRR3177738_g3336.t1	GO:0003674,GO:0003824,GO:0003993,GO:0004721,GO:0004725,GO:0004726,GO:0005575,GO:0005622,GO:0005623,GO:0005634,GO:0005737,GO:0005829,GO:0006464,GO:0006470,GO:0006793,GO:0006796,GO:0007154,GO:0007165,GO:0007346,GO:0008150,GO:0008152,GO:0009987,GO:0016311,GO:0016787,GO:0016788,GO:0016791,GO:0019538,GO:0023052,GO:0035335,GO:0036211,GO:0042578,GO:0043170,GO:0043226,GO:0043227,GO:0043229,GO:0043231,GO:…	K01104,K03686,K14394	T	Low molecular weight phosphotyrosine protein phosphatase
SRR3177738_g3339.t1			S	whole genome shotgun sequence
SRR3177738_g3359.t1	GO:0000003,GO:0000075,GO:0000077,GO:0000082,GO:0000084,GO:0000166,GO:0000209,GO:0000278,GO:0000280,GO:0000428,GO:0000502,GO:0000988,GO:0000989,GO:0001664,GO:0001882,GO:0001883,GO:0002119,GO:0002164,GO:0002376,GO:0002474,GO:0002478,GO:0002479,GO:0003006,GO:0003674,GO:0003712,GO:0003824,GO:0004175,GO:0005102,GO:0005488,GO:0005515,GO:0005524,GO:0005575,GO:0005622,GO:0005623,GO:0005634,GO:0005635,GO:…	K03066,K07936	O	26S protease regulatory subunit
SRR3177738_g3362.t1		K06630	T	Tyrosine 3-monooxygenase tryptophan 5-monooxygenase activation protein
SRR3177738_g3365.t1	GO:0000428,GO:0001510,GO:0003674,GO:0003676,GO:0003723,GO:0003824,GO:0004482,GO:0005488,GO:0005575,GO:0005622,GO:0005623,GO:0005634,GO:0005654,GO:0005730,GO:0005737,GO:0005829,GO:0005845,GO:0006139,GO:0006351,GO:0006366,GO:0006370,GO:0006396,GO:0006397,GO:0006725,GO:0006807,GO:0008150,GO:0008152,GO:0008168,GO:0008170,GO:0008173,GO:0008174,GO:0008757,GO:0009058,GO:0009059,GO:0009451,GO:0009452,GO:…	K00565	A	mRNA cap guanineN7 methyltransferase
SRR3177738_g3369.t1	GO:0000003,GO:0000027,GO:0000054,GO:0000055,GO:0000460,GO:0000463,GO:0000466,GO:0000470,GO:0002119,GO:0002164,GO:0003006,GO:0003674,GO:0003676,GO:0003723,GO:0005488,GO:0005575,GO:0005622,GO:0005623,GO:0005634,GO:0005730,GO:0005732,GO:0005737,GO:0005829,GO:0006139,GO:0006364,GO:0006396,GO:0006725,GO:0006807,GO:0006810,GO:0006897,GO:0006898,GO:0006913,GO:0006996,GO:0007275,GO:0008150,GO:0008152,GO:…	K14846	J	ribosome production factor 1
SRR3177738_g3377.t1		K00845	G	glucokinase (EC 2.7.1.2)
SRR3177738_g3379.t1		K01359	O	proprotein convertase subtilisin kexin type
SRR3177738_g3382.t1	GO:0001558,GO:0003674,GO:0003824,GO:0005575,GO:0005622,GO:0005623,GO:0005634,GO:0005737,GO:0005829,GO:0006417,GO:0006464,GO:0006479,GO:0008150,GO:0008152,GO:0008168,GO:0008170,GO:0008213,GO:0008276,GO:0008757,GO:0009889,GO:0009987,GO:0010468,GO:0010556,GO:0010608,GO:0016740,GO:0016741,GO:0018364,GO:0019222,GO:0019538,GO:0030307,GO:0031323,GO:0031326,GO:0032259,GO:0032268,GO:0032991,GO:0034708,GO:…	K10754,K19589	J	N-6 adenine-specific DNA methyltransferase 1
SRR3177738_g3384.t1	GO:0000045,GO:0000271,GO:0002119,GO:0002164,GO:0003674,GO:0003824,GO:0004373,GO:0005488,GO:0005515,GO:0005536,GO:0005575,GO:0005622,GO:0005623,GO:0005634,GO:0005737,GO:0005739,GO:0005829,GO:0005856,GO:0005938,GO:0005975,GO:0005976,GO:0005977,GO:0005978,GO:0005996,GO:0006006,GO:0006073,GO:0006091,GO:0006112,GO:0006914,GO:0006950,GO:0006996,GO:0007033,GO:0007154,GO:0007275,GO:0007507,GO:0008150,GO:…	K00693	G	Glycogen synthase
SRR3177738_g3387.t1		K09257	E	Ankyrin Repeat
SRR3177738_g3388.t1		K02599	S	Notch ligand involved in the mediation of Notch signaling (By similarity)
SRR3177738_g3390.t1			S	AHNAK nucleoprotein
SRR3177738_g3393.t1	GO:0005575,GO:0005622,GO:0005623,GO:0005737,GO:0005829,GO:0008150,GO:0009719,GO:0009725,GO:0009737,GO:0010033,GO:0033993,GO:0042221,GO:0044424,GO:0044444,GO:0044464,GO:0050896,GO:0097305,GO:1901700		F	uridine kinase
SRR3177738_g3394.t1	GO:0003674,GO:0003824,GO:0004672,GO:0004674,GO:0004679,GO:0006139,GO:0006163,GO:0006164,GO:0006464,GO:0006468,GO:0006725,GO:0006753,GO:0006754,GO:0006793,GO:0006796,GO:0006807,GO:0006996,GO:0007005,GO:0007049,GO:0007154,GO:0007165,GO:0007275,GO:0007346,GO:0007568,GO:0008150,GO:0008152,GO:0008283,GO:0008285,GO:0008340,GO:0009058,GO:0009116,GO:0009117,GO:0009119,GO:0009123,GO:0009124,GO:0009126,GO:…	K07198,K12761	T	serine threonine-protein kinase
SRR3177738_g3400.t1			T	whole genome shotgun sequence
SRR3177738_g3404.t1		K17307	T	latent transforming growth factor beta binding protein 2
SRR3177738_g3406.t1
SRR3177738_g3407.t1			M	Ankyrin Repeat Protein
SRR3177738_g3408.t1		K07203	L	PIKK family atypical protein kinase
SRR3177738_g3415.t1	GO:0005575,GO:0005622,GO:0005623,GO:0005634,GO:0005657,GO:0005663,GO:0005694,GO:0032991,GO:0043226,GO:0043227,GO:0043228,GO:0043229,GO:0043231,GO:0043232,GO:0043234,GO:0044422,GO:0044424,GO:0044427,GO:0044446,GO:0044464	K04802	L	This protein is an auxiliary protein of DNA polymerase delta and is involved in the control of eukaryotic DNA replication by increasing the polymerase's processibility during elongation of the leading strand (By similarity)
SRR3177738_g3420.t1	GO:0000003,GO:0000070,GO:0000075,GO:0000077,GO:0000086,GO:0000166,GO:0000226,GO:0000228,GO:0000278,GO:0000280,GO:0000287,GO:0000775,GO:0000776,GO:0000777,GO:0000779,GO:0000793,GO:0000794,GO:0000819,GO:0000910,GO:0000922,GO:0001701,GO:0001824,GO:0001882,GO:0001883,GO:0001932,GO:0001934,GO:0002009,GO:0003006,GO:0003674,GO:0003824,GO:0004672,GO:0004674,GO:0004871,GO:0005488,GO:0005515,GO:0005524,GO:…	K05661,K08857,K15503	T	NIMA-related kinase
SRR3177738_g3424.t1	GO:0000001,GO:0003674,GO:0003824,GO:0004596,GO:0005575,GO:0005622,GO:0005623,GO:0005634,GO:0005737,GO:0005829,GO:0006464,GO:0006473,GO:0006474,GO:0006810,GO:0006897,GO:0006996,GO:0007005,GO:0007010,GO:0008080,GO:0008150,GO:0008152,GO:0009987,GO:0016043,GO:0016192,GO:0016407,GO:0016410,GO:0016740,GO:0016746,GO:0016747,GO:0017196,GO:0018193,GO:0018206,GO:0019186,GO:0019538,GO:0031248,GO:0031365,GO:…	K00670,K17972	I	N(alpha)-acetyltransferase 20, NatB catalytic subunit
SRR3177738_g3429.t1			S	Ankyrin repeat domain 24
SRR3177738_g3430.t1		K11090,K15191	A	Sjogren syndrome antigen B (autoantigen La)
SRR3177738_g3433.t1		K09503	O	DnaJ (Hsp40) homolog, subfamily A, member
SRR3177738_g3435.t1	GO:0000003,GO:0000028,GO:0000184,GO:0000956,GO:0002119,GO:0002164,GO:0002181,GO:0002262,GO:0002376,GO:0002520,GO:0002682,GO:0003002,GO:0003674,GO:0003676,GO:0003723,GO:0003735,GO:0005198,GO:0005488,GO:0005575,GO:0005618,GO:0005622,GO:0005623,GO:0005634,GO:0005730,GO:0005737,GO:0005773,GO:0005829,GO:0005840,GO:0005911,GO:0006139,GO:0006364,GO:0006396,GO:0006401,GO:0006402,GO:0006403,GO:0006405,GO:…	K02966	J	Ribosomal protein S19
SRR3177738_g3438.t1			S	whole genome shotgun sequence
SRR3177738_g3439.t1	GO:0003674,GO:0003824,GO:0005215,GO:0005575,GO:0006139,GO:0006152,GO:0006163,GO:0006195,GO:0006200,GO:0006725,GO:0006753,GO:0006793,GO:0006796,GO:0006807,GO:0006810,GO:0008150,GO:0008152,GO:0009056,GO:0009116,GO:0009117,GO:0009119,GO:0009123,GO:0009125,GO:0009126,GO:0009128,GO:0009141,GO:0009143,GO:0009144,GO:0009146,GO:0009150,GO:0009154,GO:0009158,GO:0009161,GO:0009164,GO:0009166,GO:0009167,GO:…		Q	(ABC) transporter
SRR3177738_g344.t1	GO:0000228,GO:0000724,GO:0000725,GO:0002376,GO:0002682,GO:0002831,GO:0003674,GO:0005488,GO:0005515,GO:0005575,GO:0005622,GO:0005623,GO:0005634,GO:0005657,GO:0005694,GO:0005737,GO:0006139,GO:0006259,GO:0006260,GO:0006261,GO:0006281,GO:0006302,GO:0006310,GO:0006355,GO:0006725,GO:0006807,GO:0006950,GO:0006952,GO:0006955,GO:0006974,GO:0007154,GO:0007165,GO:0008150,GO:0008152,GO:0008219,GO:0009058,GO:…	K06653,K09257,K14508,K19626	E	Ankyrin Repeat
SRR3177738_g3442.t1	GO:0000003,GO:0000086,GO:0000166,GO:0000278,GO:0000491,GO:0000492,GO:0000902,GO:0000904,GO:0001764,GO:0001882,GO:0001883,GO:0001884,GO:0001890,GO:0001932,GO:0001934,GO:0001959,GO:0002119,GO:0002134,GO:0002135,GO:0002164,GO:0002376,GO:0002682,GO:0002684,GO:0002694,GO:0002696,GO:0003006,GO:0003008,GO:0003009,GO:0003012,GO:0003674,GO:0003676,GO:0003723,GO:0003729,GO:0003824,GO:0005488,GO:0005515,GO:…	K04079	O	heat shock protein
SRR3177738_g3445.t1	GO:0000460,GO:0000463,GO:0000466,GO:0000470,GO:0003674,GO:0003724,GO:0003824,GO:0004004,GO:0004386,GO:0005575,GO:0005622,GO:0005623,GO:0005634,GO:0005730,GO:0005737,GO:0006139,GO:0006152,GO:0006163,GO:0006195,GO:0006200,GO:0006364,GO:0006396,GO:0006725,GO:0006753,GO:0006793,GO:0006796,GO:0006807,GO:0008026,GO:0008150,GO:0008152,GO:0008186,GO:0009056,GO:0009116,GO:0009117,GO:0009119,GO:0009123,GO:…	K14777,K14808	L	atp-dependent rna helicase
SRR3177738_g3447.t1			Q	ATP-binding cassette sub-family A ABC1 member
SRR3177738_g3449.t1	GO:0003674,GO:0005488,GO:0005575,GO:0005622,GO:0005623,GO:0005634,GO:0005737,GO:0005829,GO:0006139,GO:0006364,GO:0006396,GO:0006725,GO:0006807,GO:0008150,GO:0008152,GO:0009987,GO:0010467,GO:0010876,GO:0016070,GO:0016072,GO:0019915,GO:0022613,GO:0030490,GO:0033036,GO:0034470,GO:0034641,GO:0034660,GO:0042254,GO:0042274,GO:0043167,GO:0043169,GO:0043170,GO:0043226,GO:0043227,GO:0043229,GO:0043231,GO:…	K09140	T	pre-rRNA processing protein involved in ribosome biogenesis (By similarity)
SRR3177738_g3451.t1	GO:0000003,GO:0000166,GO:0001882,GO:0001883,GO:0003674,GO:0003824,GO:0004370,GO:0005488,GO:0005515,GO:0005524,GO:0005575,GO:0005622,GO:0005623,GO:0005634,GO:0005737,GO:0005739,GO:0005740,GO:0005741,GO:0005777,GO:0005829,GO:0005975,GO:0005996,GO:0006006,GO:0006007,GO:0006066,GO:0006071,GO:0006072,GO:0006091,GO:0006096,GO:0006629,GO:0006638,GO:0006639,GO:0006641,GO:0006793,GO:0006796,GO:0006950,GO:…	K00864	G	Glycerol kinase
SRR3177738_g3455.t1			P	ATPase, class
SRR3177738_g3465.t1	GO:0005575,GO:0005623,GO:0005886,GO:0016020,GO:0044464,GO:0071944		S	VSP with INR
SRR3177738_g3480.t1		K05641	Q	ATP-binding cassette sub-family A ABC1 member
SRR3177738_g3489.t1	GO:0000003,GO:0000150,GO:0000166,GO:0000228,GO:0000709,GO:0000793,GO:0000794,GO:0001882,GO:0001883,GO:0003674,GO:0003676,GO:0003677,GO:0003690,GO:0003697,GO:0003824,GO:0005488,GO:0005524,GO:0005575,GO:0005622,GO:0005623,GO:0005634,GO:0005694,GO:0005737,GO:0005829,GO:0006139,GO:0006152,GO:0006163,GO:0006195,GO:0006200,GO:0006259,GO:0006310,GO:0006311,GO:0006461,GO:0006725,GO:0006753,GO:0006793,GO:…	K10872	L	Meiotic recombination protein dmc1
SRR3177738_g3492.t1	GO:0005575,GO:0005622,GO:0005623,GO:0005634,GO:0005737,GO:0043226,GO:0043227,GO:0043229,GO:0043231,GO:0044424,GO:0044464		S	basic, immunoglobulin-like variable motif containing
SRR3177738_g3496.t1			M	Ankyrin Repeat Protein
SRR3177738_g3508.t1	GO:0000003,GO:0000084,GO:0000228,GO:0000278,GO:0000287,GO:0000722,GO:0000723,GO:0000726,GO:0000731,GO:0000734,GO:0000737,GO:0001302,GO:0001654,GO:0001703,GO:0002009,GO:0003006,GO:0003008,GO:0003674,GO:0003676,GO:0003677,GO:0003684,GO:0003690,GO:0003824,GO:0004518,GO:0004519,GO:0004520,GO:0004521,GO:0004523,GO:0004527,GO:0004529,GO:0004536,GO:0004540,GO:0005488,GO:0005515,GO:0005575,GO:0005622,GO:…	K04799	L	Structure-specific nuclease with 5'-flap endonuclease and 5'-3' exonuclease activities involved in DNA replication and repair. During DNA replication, cleaves the 5'-overhanging flap structure that is generated by displacement synthesis when DNA polymerase encounters the 5'-end of a downstream Okazaki fragment. It enters the flap from the 5'-end and then tracks to cleave the flap base, leaving a …
SRR3177738_g351.t1			S	forebrain astrocyte differentiation
SRR3177738_g3513.t1	GO:0005575,GO:0005622,GO:0005623,GO:0005856,GO:0015630,GO:0043226,GO:0043228,GO:0043229,GO:0043232,GO:0044424,GO:0044464		S	enkurin domain containing 1
SRR3177738_g3523.t1			S	ESF1, nucleolar pre-rRNA processing protein, homolog (S. cerevisiae)
SRR3177738_g3529.t1
SRR3177738_g3534.t1	GO:0003674,GO:0003824,GO:0004620,GO:0004767,GO:0005575,GO:0005576,GO:0005615,GO:0006066,GO:0006576,GO:0006629,GO:0006643,GO:0006644,GO:0006665,GO:0006672,GO:0006684,GO:0006685,GO:0006793,GO:0006796,GO:0006807,GO:0008081,GO:0008150,GO:0008152,GO:0008610,GO:0009056,GO:0009058,GO:0009308,GO:0009395,GO:0009987,GO:0016042,GO:0016298,GO:0016787,GO:0016788,GO:0019637,GO:0030148,GO:0030149,GO:0034641,GO:…	K01128	I	sphingomyelin phosphodiesterase, acid-like
SRR3177738_g3537.t1		K07204	S	regulatory associated protein of MTOR
SRR3177738_g3538.t1		K15503	B, K	ankyrin repeat, family A (RFXANK-like), 2
SRR3177738_g3539.t1	GO:0000003,GO:0000070,GO:0000075,GO:0000077,GO:0000086,GO:0000166,GO:0000226,GO:0000228,GO:0000278,GO:0000280,GO:0000287,GO:0000775,GO:0000776,GO:0000777,GO:0000779,GO:0000793,GO:0000794,GO:0000819,GO:0000910,GO:0000922,GO:0001701,GO:0001824,GO:0001882,GO:0001883,GO:0001932,GO:0001934,GO:0002009,GO:0003006,GO:0003674,GO:0003824,GO:0004672,GO:0004674,GO:0004871,GO:0005488,GO:0005515,GO:0005524,GO:…	K05661,K08857,K15503	T	NIMA-related kinase
SRR3177738_g3546.t1	GO:0000003,GO:0000054,GO:0000055,GO:0000166,GO:0000922,GO:0001654,GO:0001745,GO:0001882,GO:0001883,GO:0002119,GO:0002164,GO:0003006,GO:0003407,GO:0003674,GO:0003824,GO:0003924,GO:0005488,GO:0005525,GO:0005575,GO:0005622,GO:0005623,GO:0005634,GO:0005654,GO:0005730,GO:0005815,GO:0005816,GO:0005819,GO:0005856,GO:0006139,GO:0006152,GO:0006163,GO:0006184,GO:0006195,GO:0006725,GO:0006753,GO:0006793,GO:…	K14537,K16474	S	nucleolar gtp-binding protein
SRR3177738_g3549.t1	GO:0000902,GO:0005575,GO:0005622,GO:0005623,GO:0005737,GO:0005929,GO:0005930,GO:0006810,GO:0006928,GO:0007017,GO:0007018,GO:0007154,GO:0007165,GO:0007166,GO:0007224,GO:0008150,GO:0009653,GO:0009987,GO:0010970,GO:0016043,GO:0023052,GO:0030030,GO:0030705,GO:0030990,GO:0030991,GO:0031514,GO:0032502,GO:0032838,GO:0032989,GO:0032990,GO:0032991,GO:0035085,GO:0042073,GO:0042995,GO:0043226,GO:0043227,GO:…	K19673	S	tetratricopeptide repeat domain
SRR3177738_g3551.t1	GO:0000139,GO:0000922,GO:0003674,GO:0005215,GO:0005575,GO:0005622,GO:0005623,GO:0005634,GO:0005737,GO:0005794,GO:0005798,GO:0005802,GO:0005815,GO:0005816,GO:0005819,GO:0005829,GO:0005856,GO:0005886,GO:0005905,GO:0006810,GO:0006886,GO:0008104,GO:0008150,GO:0009987,GO:0012505,GO:0012506,GO:0012510,GO:0015031,GO:0015630,GO:0016020,GO:0016023,GO:0016192,GO:0030117,GO:0030118,GO:0030119,GO:0030120,GO:…	K12392,K12401	U	Adaptor-related protein complex
SRR3177738_g3570.t1	GO:0000226,GO:0003674,GO:0003824,GO:0004672,GO:0004674,GO:0005575,GO:0005622,GO:0005623,GO:0005737,GO:0005813,GO:0005815,GO:0005856,GO:0006464,GO:0006468,GO:0006793,GO:0006796,GO:0006996,GO:0007010,GO:0007017,GO:0007049,GO:0007098,GO:0008150,GO:0008152,GO:0009987,GO:0015630,GO:0016023,GO:0016043,GO:0016301,GO:0016310,GO:0016740,GO:0016772,GO:0016773,GO:0019538,GO:0022402,GO:0030139,GO:0031023,GO:…	K08286,K08857	T	NimA-related protein kinase
SRR3177738_g3580.t1		K15502,K15503	M	Ankyrin Repeat Protein
SRR3177738_g3584.t1		K02685	L	DNA primase large subunit
SRR3177738_g3596.t1	GO:0003674,GO:0003824,GO:0005575,GO:0005622,GO:0005623,GO:0005737,GO:0006629,GO:0006644,GO:0006650,GO:0006793,GO:0006796,GO:0008150,GO:0008152,GO:0009987,GO:0016020,GO:0016301,GO:0016307,GO:0016308,GO:0016310,GO:0016740,GO:0016772,GO:0016773,GO:0019637,GO:0030258,GO:0042995,GO:0044237,GO:0044238,GO:0044255,GO:0044424,GO:0044464,GO:0044710,GO:0046486,GO:0046488,GO:0046834,GO:0046854,GO:0071704	K00889,K13712	T	phosphatidylinositol-4-phosphate 5-kinase
SRR3177738_g3605.t1			S	Ankyrin repeat protein
SRR3177738_g3613.t1	GO:0000003,GO:0000022,GO:0000226,GO:0000278,GO:0002119,GO:0002164,GO:0002181,GO:0003674,GO:0003676,GO:0003723,GO:0003735,GO:0005198,GO:0005488,GO:0005575,GO:0005622,GO:0005623,GO:0005737,GO:0005829,GO:0005840,GO:0005886,GO:0005911,GO:0006139,GO:0006364,GO:0006396,GO:0006412,GO:0006417,GO:0006725,GO:0006807,GO:0006996,GO:0007010,GO:0007017,GO:0007049,GO:0007051,GO:0007052,GO:0007098,GO:0007275,GO:…	K02908	J	60s ribosomal protein
SRR3177738_g3617.t1		K01359	O	proprotein convertase subtilisin kexin type
SRR3177738_g3621.t1	GO:0005575,GO:0005622,GO:0005623,GO:0005737,GO:0007275,GO:0008150,GO:0009987,GO:0032501,GO:0032502,GO:0043581,GO:0044424,GO:0044464,GO:0044699,GO:0044707,GO:0044763,GO:0044767,GO:0048856,GO:0051301		C	12-oxophytodienoate reductase
SRR3177738_g3630.t1			M	Ankyrin Repeat Protein
SRR3177738_g3638.t1	GO:0001727,GO:0001775,GO:0001816,GO:0001932,GO:0001934,GO:0002119,GO:0002164,GO:0002250,GO:0002252,GO:0002263,GO:0002274,GO:0002275,GO:0002279,GO:0002366,GO:0002376,GO:0002407,GO:0002443,GO:0002444,GO:0002448,GO:0002673,GO:0002675,GO:0002679,GO:0003008,GO:0003012,GO:0003013,GO:0003018,GO:0003674,GO:0003824,GO:0004672,GO:0005488,GO:0005515,GO:0005543,GO:0005575,GO:0005622,GO:0005623,GO:0005634,GO:…	K00922,K00923,K04429	T	phosphatidylinositol-4-phosphate 3-kinase, catalytic subunit type 2
SRR3177738_g365.t1	GO:0005575,GO:0005623,GO:0005886,GO:0016020,GO:0044464,GO:0071944		S	VSP with INR
SRR3177738_g3656.t1		K01243	H	Phosphorylase superfamily
SRR3177738_g3662.t1			S	regulation of RNA biosynthetic process
SRR3177738_g3665.t1	GO:0000003,GO:0000049,GO:0000166,GO:0001882,GO:0001883,GO:0002097,GO:0002098,GO:0002119,GO:0002143,GO:0002144,GO:0002164,GO:0002181,GO:0002182,GO:0003006,GO:0003674,GO:0003676,GO:0003723,GO:0003824,GO:0005488,GO:0005524,GO:0005575,GO:0005622,GO:0005623,GO:0005737,GO:0005739,GO:0005829,GO:0006139,GO:0006396,GO:0006399,GO:0006400,GO:0006412,GO:0006414,GO:0006417,GO:0006448,GO:0006450,GO:0006464,GO:…	K14058,K14168	O	Plays a central role in 2-thiolation of mcm(5)S(2)U at tRNA wobble positions of tRNA(Lys), tRNA(Glu) and tRNA(Gln). Directly binds tRNAs and probably acts by catalyzing adenylation of tRNAs, an intermediate required for 2-thiolation. It is unclear whether it acts as a sulfurtransferase that transfers sulfur from thiocarboxylated urm1 onto the uridine of tRNAs at wobble position
SRR3177738_g3669.t1	GO:0000022,GO:0000090,GO:0000092,GO:0000166,GO:0000226,GO:0000278,GO:0000279,GO:0001882,GO:0001883,GO:0003674,GO:0003774,GO:0003777,GO:0003824,GO:0005488,GO:0005524,GO:0005575,GO:0005622,GO:0005623,GO:0005634,GO:0005654,GO:0005819,GO:0005856,GO:0005875,GO:0006139,GO:0006152,GO:0006163,GO:0006195,GO:0006200,GO:0006725,GO:0006753,GO:0006793,GO:0006796,GO:0006807,GO:0006928,GO:0006996,GO:0007010,GO:…	K10401,K10402	Z	Kinesin family
SRR3177738_g3673.t1	GO:0000022,GO:0000075,GO:0000077,GO:0000082,GO:0000084,GO:0000209,GO:0000226,GO:0000278,GO:0000502,GO:0000932,GO:0002119,GO:0002164,GO:0002376,GO:0002474,GO:0002478,GO:0002479,GO:0003674,GO:0003824,GO:0004175,GO:0005488,GO:0005515,GO:0005575,GO:0005622,GO:0005623,GO:0005634,GO:0005654,GO:0005737,GO:0005829,GO:0005839,GO:0005840,GO:0006139,GO:0006464,GO:0006508,GO:0006511,GO:0006521,GO:0006725,GO:…	K02726	O	The proteasome is a multicatalytic proteinase complex which is characterized by its ability to cleave peptides with Arg, Phe, Tyr, Leu, and Glu adjacent to the leaving group at neutral or slightly basic pH. The proteasome has an ATP-dependent proteolytic activity (By similarity)
SRR3177738_g3676.t1	GO:0000003,GO:0000902,GO:0003006,GO:0003674,GO:0003824,GO:0004312,GO:0005575,GO:0005622,GO:0005623,GO:0005737,GO:0005783,GO:0005829,GO:0005840,GO:0006725,GO:0006950,GO:0006970,GO:0008150,GO:0008152,GO:0009058,GO:0009266,GO:0009314,GO:0009409,GO:0009416,GO:0009611,GO:0009628,GO:0009653,GO:0009698,GO:0009699,GO:0009826,GO:0009856,GO:0009922,GO:0009987,GO:0010025,GO:0010166,GO:0010345,GO:0016020,GO:…	K15397	I	3-ketoacyl-coa synthase
SRR3177738_g3682.t1	GO:0001558,GO:0001669,GO:0003674,GO:0003824,GO:0004672,GO:0004674,GO:0004713,GO:0004715,GO:0005575,GO:0005622,GO:0005623,GO:0005634,GO:0005654,GO:0005737,GO:0005856,GO:0006109,GO:0006111,GO:0006139,GO:0006355,GO:0006359,GO:0006396,GO:0006397,GO:0006464,GO:0006468,GO:0006725,GO:0006793,GO:0006796,GO:0006807,GO:0006950,GO:0006979,GO:0007154,GO:0007165,GO:0008150,GO:0008152,GO:0008283,GO:0009314,GO:…	K00924,K08287,K08823,K19995	T	CDC-like kinase
SRR3177738_g3685.t1			S	FU
SRR3177738_g3691.t1			O	cathepsin
SRR3177738_g3694.t1	GO:0000003,GO:0003006,GO:0003674,GO:0003824,GO:0004385,GO:0005575,GO:0005622,GO:0005623,GO:0005634,GO:0005737,GO:0005829,GO:0006139,GO:0006163,GO:0006164,GO:0006183,GO:0006185,GO:0006725,GO:0006753,GO:0006793,GO:0006796,GO:0006807,GO:0006810,GO:0006897,GO:0006898,GO:0007275,GO:0007548,GO:0008104,GO:0008150,GO:0008152,GO:0009058,GO:0009059,GO:0009100,GO:0009101,GO:0009116,GO:0009117,GO:0009119,GO:…	K00942	F	guanylate kinase
SRR3177738_g3697.t1			S	metallo-beta-lactamase superfamily protein
SRR3177738_g37.t1	GO:0003674,GO:0003774,GO:0003777,GO:0003824,GO:0005575,GO:0005622,GO:0005623,GO:0005737,GO:0005856,GO:0005858,GO:0005875,GO:0005886,GO:0005929,GO:0005930,GO:0006139,GO:0006152,GO:0006163,GO:0006195,GO:0006200,GO:0006725,GO:0006753,GO:0006793,GO:0006796,GO:0006807,GO:0006928,GO:0007017,GO:0007018,GO:0007154,GO:0007165,GO:0007166,GO:0007167,GO:0007169,GO:0008150,GO:0008152,GO:0009056,GO:0009116,GO:…	K10412	Z	Dynein light chain
SRR3177738_g3701.t1		K09257	E	Ankyrin Repeat
SRR3177738_g3702.t1			S	Metallo-beta-lactamase superfamily
SRR3177738_g3704.t1	GO:0003674,GO:0003824,GO:0004164,GO:0005575,GO:0005622,GO:0005623,GO:0005634,GO:0005737,GO:0005829,GO:0006417,GO:0006464,GO:0008150,GO:0008152,GO:0008168,GO:0008757,GO:0009058,GO:0009889,GO:0009987,GO:0010468,GO:0010556,GO:0010608,GO:0016740,GO:0016741,GO:0017182,GO:0017183,GO:0018193,GO:0018202,GO:0019222,GO:0019538,GO:0031323,GO:0031326,GO:0032259,GO:0032268,GO:0036211,GO:0043170,GO:0043226,GO:…	K00586,K17081	J	S-adenosyl-L-methionine-dependent methyltransferase that catalyzes the trimethylation of the amino group of the modified target histidine residue in translation elongation factor 2 (EF- 2), to form an intermediate called diphthine. The three successive methylation reactions represent the second step of diphthamide biosynthesis (By similarity)
SRR3177738_g3705.t1	GO:0000003,GO:0002119,GO:0002164,GO:0003006,GO:0003674,GO:0003676,GO:0003723,GO:0003729,GO:0005047,GO:0005048,GO:0005488,GO:0005575,GO:0005622,GO:0005623,GO:0005634,GO:0005730,GO:0005737,GO:0005783,GO:0005786,GO:0005829,GO:0005840,GO:0006412,GO:0006461,GO:0006605,GO:0006612,GO:0006613,GO:0006614,GO:0006617,GO:0006810,GO:0006886,GO:0006897,GO:0006898,GO:0007275,GO:0007548,GO:0008104,GO:0008150,GO:…	K03107	U	Signal-recognition-particle assembly has a crucial role in targeting secretory proteins to the rough endoplasmic reticulum membrane (By similarity)
SRR3177738_g3706.t1		K18626
SRR3177738_g3712.t1	GO:0000139,GO:0000166,GO:0000902,GO:0000910,GO:0001655,GO:0001763,GO:0001822,GO:0001882,GO:0001883,GO:0002009,GO:0003674,GO:0003824,GO:0003924,GO:0005488,GO:0005515,GO:0005525,GO:0005575,GO:0005622,GO:0005623,GO:0005634,GO:0005737,GO:0005794,GO:0005813,GO:0005815,GO:0005819,GO:0005856,GO:0005874,GO:0005876,GO:0005881,GO:0005886,GO:0005929,GO:0006139,GO:0006152,GO:0006163,GO:0006184,GO:0006195,GO:…	K07944,K07977	S	ADP-ribosylation factor-like
SRR3177738_g3714.t1		K00870,K04427	T	protein kinase kinase kinase
SRR3177738_g3724.t1		K01090,K14803,K17506	T	PHOsphatase
SRR3177738_g3730.t1	GO:0005575,GO:0005623,GO:0005886,GO:0016020,GO:0044464,GO:0071944		S	VSP with INR
SRR3177738_g3732.t1	GO:0005575,GO:0005622,GO:0005623,GO:0005634,GO:0005737,GO:0043226,GO:0043227,GO:0043229,GO:0043231,GO:0044424,GO:0044464		S	Desumoylating isopeptidase
SRR3177738_g3733.t1	GO:0000003,GO:0000022,GO:0000028,GO:0000054,GO:0000056,GO:0000184,GO:0000226,GO:0000228,GO:0000278,GO:0000956,GO:0002119,GO:0002164,GO:0002181,GO:0003674,GO:0003676,GO:0003677,GO:0003723,GO:0003735,GO:0005198,GO:0005488,GO:0005575,GO:0005622,GO:0005623,GO:0005634,GO:0005654,GO:0005694,GO:0005730,GO:0005737,GO:0005773,GO:0005774,GO:0005829,GO:0005840,GO:0005886,GO:0005911,GO:0006139,GO:0006364,GO:…	K02958	J	ribosomal protein S15
SRR3177738_g3734.t1	GO:0000003,GO:0000079,GO:0000123,GO:0000124,GO:0000125,GO:0000428,GO:0000775,GO:0000776,GO:0000902,GO:0000904,GO:0000988,GO:0000989,GO:0001701,GO:0001756,GO:0001838,GO:0001841,GO:0001843,GO:0001932,GO:0001933,GO:0002009,GO:0003002,GO:0003006,GO:0003674,GO:0003676,GO:0003677,GO:0003682,GO:0003712,GO:0003713,GO:0003824,GO:0004402,GO:0004468,GO:0004857,GO:0004860,GO:0004861,GO:0005488,GO:0005515,GO:…	K06062	B, K	acetyltransferase
SRR3177738_g3735.t1			S	enkurin, TRPC channel interacting protein
SRR3177738_g3738.t1	GO:0000003,GO:0000902,GO:0000904,GO:0001558,GO:0002119,GO:0002164,GO:0002181,GO:0003006,GO:0003674,GO:0005083,GO:0005085,GO:0005088,GO:0005488,GO:0005509,GO:0005515,GO:0005575,GO:0005576,GO:0005615,GO:0005622,GO:0005623,GO:0005634,GO:0005654,GO:0005737,GO:0005739,GO:0005768,GO:0005770,GO:0005771,GO:0005773,GO:0005774,GO:0005783,GO:0005794,GO:0005829,GO:0005856,GO:0005886,GO:0005911,GO:0006412,GO:…		D, Z	tumor protein
SRR3177738_g3743.t1	GO:0000003,GO:0002119,GO:0002164,GO:0003006,GO:0003674,GO:0003676,GO:0003723,GO:0005488,GO:0005575,GO:0005622,GO:0005623,GO:0005634,GO:0005730,GO:0005732,GO:0005737,GO:0006139,GO:0006364,GO:0006396,GO:0006725,GO:0006807,GO:0007275,GO:0007399,GO:0007507,GO:0007548,GO:0008150,GO:0008152,GO:0009790,GO:0009791,GO:0009792,GO:0009987,GO:0010467,GO:0016070,GO:0016072,GO:0022008,GO:0022414,GO:0022613,GO:…	K14564,K14565	A	Nucleolar protein
SRR3177738_g3744.t1	GO:0000003,GO:0000070,GO:0000075,GO:0000122,GO:0000226,GO:0000228,GO:0000235,GO:0000236,GO:0000278,GO:0000280,GO:0000775,GO:0000776,GO:0000777,GO:0000778,GO:0000779,GO:0000780,GO:0000785,GO:0000793,GO:0000794,GO:0000819,GO:0000910,GO:0000920,GO:0000922,GO:0001709,GO:0002902,GO:0002903,GO:0003006,GO:0003674,GO:0003824,GO:0004672,GO:0004674,GO:0004712,GO:0005488,GO:0005515,GO:0005575,GO:0005622,GO:…	K08850,K11479,K11480,K11481	D	serine threonine-protein kinase
SRR3177738_g3751.t1		K06653	E	Ankyrin Repeat
SRR3177738_g3752.t1	GO:0000003,GO:0002119,GO:0002164,GO:0002682,GO:0002697,GO:0002700,GO:0002759,GO:0002784,GO:0002805,GO:0002807,GO:0002831,GO:0002920,GO:0003674,GO:0005215,GO:0005488,GO:0005515,GO:0005575,GO:0005622,GO:0005623,GO:0005634,GO:0005635,GO:0005643,GO:0005737,GO:0005829,GO:0005856,GO:0005886,GO:0006605,GO:0006606,GO:0006611,GO:0006810,GO:0006886,GO:0006913,GO:0007275,GO:0008104,GO:0008150,GO:0008320,GO:…	K12669	U	nuclear transport factor
SRR3177738_g3755.t1	GO:0000003,GO:0005575,GO:0005622,GO:0005623,GO:0005634,GO:0005737,GO:0005829,GO:0007049,GO:0007059,GO:0007126,GO:0008150,GO:0009987,GO:0022402,GO:0043226,GO:0043227,GO:0043229,GO:0043231,GO:0044424,GO:0044444,GO:0044464,GO:0044699,GO:0044763,GO:0045132,GO:0048610,GO:0051321	K15338	C	UPF0047 protein
SRR3177738_g3761.t1		K10645,K15503	B, K	ankyrin repeat, family A (RFXANK-like), 2
SRR3177738_g3762.t1			C	FAD dependent oxidoreductase
SRR3177738_g3764.t1	GO:0003674,GO:0005488,GO:0005515,GO:0005575,GO:0005622,GO:0005623,GO:0005634,GO:0005737,GO:0005829,GO:0005832,GO:0005856,GO:0006457,GO:0006461,GO:0006996,GO:0007010,GO:0007021,GO:0008150,GO:0008152,GO:0009987,GO:0016043,GO:0019538,GO:0022607,GO:0032991,GO:0034622,GO:0043170,GO:0043226,GO:0043227,GO:0043228,GO:0043229,GO:0043231,GO:0043232,GO:0043234,GO:0043623,GO:0043933,GO:0044085,GO:0044237,GO:…	K09499	O	t-complex protein 1
SRR3177738_g3765.t1	GO:0000003,GO:0000375,GO:0000377,GO:0000398,GO:0000418,GO:0000419,GO:0000428,GO:0001703,GO:0002119,GO:0002164,GO:0003674,GO:0003676,GO:0003677,GO:0003824,GO:0003899,GO:0005488,GO:0005575,GO:0005622,GO:0005623,GO:0005634,GO:0005654,GO:0005665,GO:0005694,GO:0005700,GO:0005703,GO:0005730,GO:0005737,GO:0005829,GO:0005856,GO:0005875,GO:0006139,GO:0006259,GO:0006281,GO:0006283,GO:0006289,GO:0006351,GO:…	K03011	K	RNA polymerase II
SRR3177738_g3772.t1	GO:0000003,GO:0000228,GO:0000785,GO:0000790,GO:0000793,GO:0000794,GO:0003674,GO:0003676,GO:0003677,GO:0003690,GO:0005488,GO:0005515,GO:0005575,GO:0005622,GO:0005623,GO:0005634,GO:0005694,GO:0005730,GO:0005737,GO:0005829,GO:0006139,GO:0006259,GO:0006281,GO:0006302,GO:0006310,GO:0006725,GO:0006807,GO:0006950,GO:0006974,GO:0006996,GO:0007049,GO:0007126,GO:0007127,GO:0007129,GO:0007131,GO:0007275,GO:…		D	meiotic nuclear divisions 1 homolog (S. cerevisiae)
SRR3177738_g3774.t1		K10645	E	Ankyrin Repeat
SRR3177738_g3784.t1	GO:0002097,GO:0002098,GO:0002119,GO:0002164,GO:0003674,GO:0003824,GO:0005198,GO:0005488,GO:0005506,GO:0005515,GO:0005575,GO:0005622,GO:0005623,GO:0005634,GO:0005737,GO:0005739,GO:0005759,GO:0005829,GO:0006091,GO:0006139,GO:0006396,GO:0006399,GO:0006400,GO:0006725,GO:0006807,GO:0006873,GO:0006875,GO:0006879,GO:0007275,GO:0008033,GO:0008150,GO:0008152,GO:0008198,GO:0009058,GO:0009399,GO:0009451,GO:…	K04488,K19195	C	iron-sulfur cluster
SRR3177738_g3785.t1		K08857	T	NIMA-related kinase
SRR3177738_g3786.t1	GO:0000003,GO:0000151,GO:0000975,GO:0001067,GO:0001501,GO:0001558,GO:0001708,GO:0003006,GO:0003674,GO:0003676,GO:0003677,GO:0005488,GO:0005515,GO:0005575,GO:0005622,GO:0005623,GO:0005634,GO:0005737,GO:0005794,GO:0005829,GO:0006140,GO:0006464,GO:0006950,GO:0007275,GO:0007399,GO:0008150,GO:0008152,GO:0008361,GO:0008544,GO:0009058,GO:0009118,GO:0009314,GO:0009416,GO:0009605,GO:0009628,GO:0009648,GO:…	K11805	S	ddb1 and cul4 associated factor 7
SRR3177738_g3789.t1		K15503	B, K	ankyrin repeat, family A (RFXANK-like), 2
SRR3177738_g3795.t1	GO:0000003,GO:0000070,GO:0000075,GO:0000077,GO:0000086,GO:0000166,GO:0000226,GO:0000228,GO:0000278,GO:0000280,GO:0000287,GO:0000775,GO:0000776,GO:0000777,GO:0000779,GO:0000793,GO:0000794,GO:0000819,GO:0000910,GO:0000922,GO:0001701,GO:0001824,GO:0001882,GO:0001883,GO:0001932,GO:0001934,GO:0002009,GO:0003006,GO:0003674,GO:0003824,GO:0004672,GO:0004674,GO:0004871,GO:0005488,GO:0005515,GO:0005524,GO:…	K05661,K08857,K15503	T	NIMA-related kinase
SRR3177738_g3798.t1		K14007,K14829	U	SEC24 family, member
SRR3177738_g3812.t1		K09257	E	Ankyrin Repeat
SRR3177738_g3819.t1	GO:0003674,GO:0003824,GO:0004647,GO:0005575,GO:0005622,GO:0005623,GO:0005634,GO:0005737,GO:0005829,GO:0005975,GO:0005996,GO:0006006,GO:0006007,GO:0006082,GO:0006091,GO:0006096,GO:0006520,GO:0006563,GO:0006564,GO:0006793,GO:0006796,GO:0006807,GO:0008150,GO:0008152,GO:0008652,GO:0009056,GO:0009058,GO:0009069,GO:0009070,GO:0009892,GO:0009894,GO:0009895,GO:0009987,GO:0010506,GO:0010507,GO:0010646,GO:…	K14634,K15634	G	phosphoglycerate mutase
SRR3177738_g382.t1		K15502,K15503	M	Ankyrin Repeat Protein
SRR3177738_g3823.t1
SRR3177738_g3827.t1	GO:0000166,GO:0000323,GO:0001882,GO:0001883,GO:0003008,GO:0003674,GO:0003824,GO:0003924,GO:0005488,GO:0005515,GO:0005525,GO:0005575,GO:0005622,GO:0005623,GO:0005737,GO:0005739,GO:0005764,GO:0005773,GO:0005829,GO:0005886,GO:0006139,GO:0006152,GO:0006163,GO:0006184,GO:0006195,GO:0006725,GO:0006726,GO:0006727,GO:0006753,GO:0006793,GO:0006796,GO:0006807,GO:0006810,GO:0006856,GO:0006873,GO:0006885,GO:…	K07916,K07918,K07923,K07976	S	member RAS oncogene
SRR3177738_g3828.t1		K08052	S	forebrain astrocyte differentiation
SRR3177738_g3842.t1		K07904	U	ras-related protein
SRR3177738_g3846.t1			M	Ankyrin Repeat Protein
SRR3177738_g3851.t1			E	Ankyrin Repeat
SRR3177738_g3852.t1	GO:0001558,GO:0003674,GO:0003824,GO:0005488,GO:0005575,GO:0005576,GO:0005622,GO:0005623,GO:0006508,GO:0008150,GO:0008152,GO:0008233,GO:0008237,GO:0008270,GO:0016787,GO:0019538,GO:0040008,GO:0043167,GO:0043169,GO:0043170,GO:0044238,GO:0044464,GO:0046872,GO:0046914,GO:0050789,GO:0050794,GO:0051128,GO:0065007,GO:0070011,GO:0071704	K07762,K08647	O	whole genome shotgun sequence
SRR3177738_g3863.t1
SRR3177738_g3867.t1	GO:0003674,GO:0003824,GO:0004672,GO:0006464,GO:0006468,GO:0006793,GO:0006796,GO:0008150,GO:0008152,GO:0009987,GO:0016301,GO:0016310,GO:0016740,GO:0016772,GO:0016773,GO:0019538,GO:0036211,GO:0043170,GO:0043412,GO:0044237,GO:0044238,GO:0044260,GO:0044267,GO:0050321,GO:0071704	K00870,K03083	T	Glycogen synthase kinase
SRR3177738_g3872.t1	GO:0000003,GO:0001671,GO:0002119,GO:0002164,GO:0003006,GO:0003674,GO:0003735,GO:0005198,GO:0005575,GO:0005622,GO:0005623,GO:0005634,GO:0005730,GO:0005737,GO:0005829,GO:0005840,GO:0006140,GO:0006412,GO:0006810,GO:0006897,GO:0006898,GO:0007275,GO:0007548,GO:0008047,GO:0008150,GO:0008152,GO:0009058,GO:0009059,GO:0009118,GO:0009653,GO:0009790,GO:0009791,GO:0009792,GO:0009894,GO:0009987,GO:0010171,GO:…	K02896	J	Ribosome biogenesis protein
SRR3177738_g3879.t1		K15502,K15503	M	Ankyrin Repeat Protein
SRR3177738_g3885.t1	GO:0003674,GO:0003824,GO:0006139,GO:0006152,GO:0006163,GO:0006195,GO:0006200,GO:0006725,GO:0006753,GO:0006793,GO:0006796,GO:0006807,GO:0006810,GO:0006886,GO:0008104,GO:0008150,GO:0008152,GO:0009056,GO:0009116,GO:0009117,GO:0009119,GO:0009123,GO:0009125,GO:0009126,GO:0009128,GO:0009141,GO:0009143,GO:0009144,GO:0009146,GO:0009150,GO:0009154,GO:0009158,GO:0009161,GO:0009164,GO:0009166,GO:0009167,GO:…	K12196	O	endosome to lysosome transport via multivesicular body sorting pathway
SRR3177738_g3886.t1		K18626
SRR3177738_g3895.t1			S	copine family
SRR3177738_g3903.t1	GO:0000166,GO:0000226,GO:0001882,GO:0001883,GO:0003674,GO:0003824,GO:0005488,GO:0005515,GO:0005524,GO:0005575,GO:0005622,GO:0005623,GO:0005737,GO:0005813,GO:0005815,GO:0005856,GO:0005868,GO:0005875,GO:0005938,GO:0006139,GO:0006152,GO:0006163,GO:0006195,GO:0006200,GO:0006725,GO:0006753,GO:0006793,GO:0006796,GO:0006807,GO:0006996,GO:0007010,GO:0007017,GO:0008092,GO:0008150,GO:0008152,GO:0009056,GO:…	K10408,K10413,K10414	Z	heavy chain
SRR3177738_g3905.t1	GO:0001071,GO:0003674,GO:0003676,GO:0003677,GO:0003700,GO:0005488,GO:0005575,GO:0005622,GO:0005623,GO:0005634,GO:0006355,GO:0006950,GO:0006970,GO:0008150,GO:0008270,GO:0009266,GO:0009408,GO:0009409,GO:0009628,GO:0009651,GO:0009889,GO:0009987,GO:0010286,GO:0010468,GO:0010556,GO:0019219,GO:0019222,GO:0031323,GO:0031326,GO:0033554,GO:0034605,GO:0043167,GO:0043169,GO:0043226,GO:0043227,GO:0043229,GO:…	K13423,K13424,K18835	K	transcription factor
SRR3177738_g3907.t1		K01359	O	proprotein convertase subtilisin kexin type
SRR3177738_g3915.t1	GO:0000981,GO:0001071,GO:0002376,GO:0002526,GO:0003674,GO:0003676,GO:0003677,GO:0003700,GO:0003705,GO:0005488,GO:0005575,GO:0005622,GO:0005623,GO:0005634,GO:0005886,GO:0006139,GO:0006351,GO:0006355,GO:0006357,GO:0006366,GO:0006725,GO:0006807,GO:0006950,GO:0006952,GO:0006953,GO:0006954,GO:0006955,GO:0008150,GO:0008152,GO:0009058,GO:0009059,GO:0009611,GO:0009889,GO:0009987,GO:0010467,GO:0010468,GO:…	K07604	S	M protein repeat protein
SRR3177738_g3916.t1	GO:0000003,GO:0000070,GO:0000075,GO:0000077,GO:0000086,GO:0000166,GO:0000226,GO:0000228,GO:0000278,GO:0000280,GO:0000287,GO:0000775,GO:0000776,GO:0000777,GO:0000779,GO:0000793,GO:0000794,GO:0000819,GO:0000910,GO:0000922,GO:0001701,GO:0001824,GO:0001882,GO:0001883,GO:0001932,GO:0001934,GO:0002009,GO:0003006,GO:0003674,GO:0003824,GO:0004672,GO:0004674,GO:0004871,GO:0005488,GO:0005515,GO:0005524,GO:…	K05661,K08857,K15503	T	NIMA-related kinase
SRR3177738_g3919.t1	GO:0000166,GO:0000287,GO:0001882,GO:0001883,GO:0001884,GO:0003674,GO:0003824,GO:0004137,GO:0004138,GO:0005488,GO:0005524,GO:0005575,GO:0005622,GO:0005623,GO:0005634,GO:0005737,GO:0005739,GO:0005759,GO:0005829,GO:0006139,GO:0006144,GO:0006163,GO:0006206,GO:0006213,GO:0006220,GO:0006464,GO:0006468,GO:0006725,GO:0006753,GO:0006793,GO:0006796,GO:0006807,GO:0007275,GO:0007399,GO:0008144,GO:0008150,GO:…	K00893,K00904	F	thymidine kinase 2, mitochondrial
SRR3177738_g3921.t1	GO:0005575,GO:0005622,GO:0005623,GO:0005737,GO:0044424,GO:0044464	K13448	T	Calcium binding protein
SRR3177738_g3923.t1			S	regulation of RNA biosynthetic process
SRR3177738_g3926.t1			M	Ankyrin Repeat Protein
SRR3177738_g3929.t1	GO:0000003,GO:0000070,GO:0000075,GO:0000077,GO:0000086,GO:0000166,GO:0000226,GO:0000228,GO:0000278,GO:0000280,GO:0000287,GO:0000775,GO:0000776,GO:0000777,GO:0000779,GO:0000793,GO:0000794,GO:0000819,GO:0000910,GO:0000922,GO:0001701,GO:0001824,GO:0001882,GO:0001883,GO:0001932,GO:0001934,GO:0002009,GO:0003006,GO:0003674,GO:0003824,GO:0004672,GO:0004674,GO:0004871,GO:0005488,GO:0005515,GO:0005524,GO:…	K05661,K08857,K15503	T	NIMA-related kinase
SRR3177738_g3931.t1		K02951	J	40s ribosomal protein s12
SRR3177738_g395.t1
SRR3177738_g3980.t1		K08819	T	Cyclin-Dependent Kinase
SRR3177738_g3981.t1			M	Ankyrin Repeat Protein
SRR3177738_g3986.t1	GO:0000139,GO:0001654,GO:0001894,GO:0003674,GO:0003824,GO:0005575,GO:0005622,GO:0005623,GO:0005737,GO:0005783,GO:0005789,GO:0005794,GO:0005795,GO:0006066,GO:0006082,GO:0006520,GO:0006575,GO:0006576,GO:0006629,GO:0006638,GO:0006639,GO:0006641,GO:0006644,GO:0006650,GO:0006654,GO:0006658,GO:0006663,GO:0006793,GO:0006796,GO:0006807,GO:0007275,GO:0007423,GO:0008150,GO:0008152,GO:0008374,GO:0008610,GO:…	K13510,K13512	I	Lysophosphatidylcholine acyltransferase
SRR3177738_g3994.t1		K15503	B, K	ankyrin repeat, family A (RFXANK-like), 2
SRR3177738_g3995.t1			T	ribosomal protein s6
SRR3177738_g3996.t1		K09257	E	Ankyrin Repeat
SRR3177738_g4000.t1	GO:0000075,GO:0000077,GO:0000082,GO:0000084,GO:0000166,GO:0000209,GO:0000278,GO:0000502,GO:0000932,GO:0000988,GO:0000989,GO:0001678,GO:0001701,GO:0001824,GO:0001882,GO:0001883,GO:0002376,GO:0002474,GO:0002478,GO:0002479,GO:0003674,GO:0003712,GO:0003713,GO:0003714,GO:0003824,GO:0004175,GO:0005488,GO:0005524,GO:0005575,GO:0005622,GO:0005623,GO:0005634,GO:0005654,GO:0005737,GO:0005829,GO:0005838,GO:…	K03065	O	26S protease regulatory subunit
SRR3177738_g4012.t1	GO:0000027,GO:0000956,GO:0003674,GO:0003676,GO:0003723,GO:0003735,GO:0005198,GO:0005488,GO:0005575,GO:0005622,GO:0005623,GO:0005634,GO:0005635,GO:0005654,GO:0005730,GO:0005737,GO:0005829,GO:0005840,GO:0006139,GO:0006364,GO:0006396,GO:0006401,GO:0006402,GO:0006412,GO:0006725,GO:0006807,GO:0006996,GO:0008150,GO:0008152,GO:0009056,GO:0009057,GO:0009058,GO:0009059,GO:0009987,GO:0010467,GO:0012505,GO:…	K14815	A	mrna turnover protein
SRR3177738_g4019.t1	GO:0005575,GO:0005622,GO:0005623,GO:0005634,GO:0005737,GO:0006950,GO:0008150,GO:0009266,GO:0009409,GO:0009507,GO:0009532,GO:0009534,GO:0009535,GO:0009536,GO:0009570,GO:0009579,GO:0009628,GO:0010035,GO:0010038,GO:0016020,GO:0031976,GO:0031984,GO:0034357,GO:0042221,GO:0042651,GO:0043226,GO:0043227,GO:0043229,GO:0043231,GO:0044422,GO:0044424,GO:0044434,GO:0044435,GO:0044436,GO:0044444,GO:0044446,GO:…	K02981,K02988	J	Ribosomal protein
SRR3177738_g402.t1
SRR3177738_g4030.t1			S	BBOX
SRR3177738_g4056.t1	GO:0001071,GO:0003674,GO:0003700,GO:0005575,GO:0005622,GO:0005623,GO:0005634,GO:0006355,GO:0008150,GO:0009889,GO:0010468,GO:0010556,GO:0019219,GO:0019222,GO:0031323,GO:0031326,GO:0043226,GO:0043227,GO:0043229,GO:0043231,GO:0044424,GO:0044464,GO:0050789,GO:0050794,GO:0051171,GO:0051252,GO:0060255,GO:0065007,GO:0080090,GO:2000112,GO:2001141	K08065	K	Nuclear transcription factor Y subunit
SRR3177738_g4058.t1			M	Ankyrin Repeat Protein
SRR3177738_g406.t1	GO:0000003,GO:0000075,GO:0000077,GO:0000375,GO:0000377,GO:0000398,GO:0000418,GO:0000419,GO:0000428,GO:0003674,GO:0003824,GO:0003899,GO:0005575,GO:0005622,GO:0005623,GO:0005634,GO:0005654,GO:0005665,GO:0005666,GO:0005730,GO:0005736,GO:0005737,GO:0005829,GO:0006139,GO:0006259,GO:0006281,GO:0006283,GO:0006289,GO:0006351,GO:0006352,GO:0006353,GO:0006354,GO:0006360,GO:0006366,GO:0006367,GO:0006368,GO:…	K03014	K	DNA-directed RNA polymerases I, II and III
SRR3177738_g4060.t1	GO:0001505,GO:0002119,GO:0002164,GO:0003001,GO:0003008,GO:0006810,GO:0006836,GO:0006886,GO:0006897,GO:0006898,GO:0006914,GO:0007049,GO:0007154,GO:0007267,GO:0007268,GO:0007269,GO:0007275,GO:0007346,GO:0008104,GO:0008150,GO:0008152,GO:0008593,GO:0009056,GO:0009790,GO:0009791,GO:0009792,GO:0009966,GO:0009967,GO:0009987,GO:0009996,GO:0009997,GO:0010453,GO:0010454,GO:0010646,GO:0010647,GO:0010876,GO:…	K12471	F	Clathrin interactor 1
SRR3177738_g4069.t1	GO:0003674,GO:0003824,GO:0005215,GO:0006139,GO:0006152,GO:0006163,GO:0006195,GO:0006200,GO:0006725,GO:0006753,GO:0006793,GO:0006796,GO:0006807,GO:0006810,GO:0006858,GO:0008150,GO:0008152,GO:0009056,GO:0009116,GO:0009117,GO:0009119,GO:0009123,GO:0009125,GO:0009126,GO:0009128,GO:0009141,GO:0009143,GO:0009144,GO:0009146,GO:0009150,GO:0009154,GO:0009158,GO:0009161,GO:0009164,GO:0009166,GO:0009167,GO:…	K12608,K20069	S	NECAP endocytosis associated
SRR3177738_g4081.t1	GO:0000322,GO:0000323,GO:0000324,GO:0005575,GO:0005576,GO:0005622,GO:0005623,GO:0005634,GO:0005737,GO:0005773,GO:0005783,GO:0005829,GO:0006950,GO:0008150,GO:0009987,GO:0016020,GO:0033554,GO:0043226,GO:0043227,GO:0043229,GO:0043231,GO:0044424,GO:0044444,GO:0044464,GO:0044699,GO:0044763,GO:0050896,GO:0051716		F	5'-nucleotidase
SRR3177738_g4084.t1
SRR3177738_g4086.t1	GO:0000003,GO:0000212,GO:0000226,GO:0000910,GO:0000922,GO:0003674,GO:0005488,GO:0005515,GO:0005575,GO:0005622,GO:0005623,GO:0005634,GO:0005819,GO:0005856,GO:0006996,GO:0007010,GO:0007017,GO:0007049,GO:0007051,GO:0007059,GO:0007126,GO:0007143,GO:0007275,GO:0008150,GO:0009790,GO:0009792,GO:0009987,GO:0015630,GO:0016043,GO:0022402,GO:0032501,GO:0032502,GO:0032991,GO:0043226,GO:0043227,GO:0043228,GO:…	K07767	O	katanin p60
SRR3177738_g4091.t1	GO:0000139,GO:0000309,GO:0003674,GO:0003824,GO:0004515,GO:0005575,GO:0005622,GO:0005623,GO:0005634,GO:0005737,GO:0005739,GO:0005768,GO:0005770,GO:0005794,GO:0005802,GO:0005829,GO:0006139,GO:0006725,GO:0006732,GO:0006733,GO:0006753,GO:0006766,GO:0006767,GO:0006793,GO:0006796,GO:0006807,GO:0007275,GO:0008150,GO:0008152,GO:0009058,GO:0009108,GO:0009117,GO:0009165,GO:0009435,GO:0009790,GO:0009792,GO:…	K06210	H	(Nicotinamide) nucleotide adenylyltransferase
SRR3177738_g4104.t1	GO:0000003,GO:0000022,GO:0000027,GO:0000184,GO:0000226,GO:0000228,GO:0000278,GO:0000956,GO:0002119,GO:0002164,GO:0002181,GO:0002262,GO:0002376,GO:0002520,GO:0003006,GO:0003674,GO:0003676,GO:0003723,GO:0003735,GO:0005198,GO:0005488,GO:0005515,GO:0005575,GO:0005622,GO:0005623,GO:0005634,GO:0005694,GO:0005700,GO:0005703,GO:0005730,GO:0005737,GO:0005773,GO:0005829,GO:0005840,GO:0005911,GO:0006139,GO:…	K02868	J	ribosomal protein l11
SRR3177738_g4108.t1	GO:0005575,GO:0005622,GO:0005623,GO:0005634,GO:0005635,GO:0005694,GO:0012505,GO:0016020,GO:0031090,GO:0031965,GO:0031967,GO:0031975,GO:0043226,GO:0043227,GO:0043228,GO:0043229,GO:0043231,GO:0043232,GO:0044422,GO:0044424,GO:0044428,GO:0044446,GO:0044464	K11252	B	Core component of nucleosome. Nucleosomes wrap and compact DNA into chromatin, limiting DNA accessibility to the cellular machineries which require DNA as a template. Histones thereby play a central role in transcription regulation, DNA repair, DNA replication and chromosomal stability. DNA accessibility is regulated via a complex set of post-translational modifications of histones, also called h…
SRR3177738_g4126.t1			S	FYVE zinc finger
SRR3177738_g4132.t1			T	Ribosomal protein S6
SRR3177738_g4142.t1	GO:0000003,GO:0000075,GO:0000077,GO:0000082,GO:0000084,GO:0000166,GO:0000209,GO:0000278,GO:0000502,GO:0000932,GO:0001882,GO:0001883,GO:0002119,GO:0002164,GO:0002376,GO:0002474,GO:0002478,GO:0002479,GO:0003674,GO:0003824,GO:0004175,GO:0005488,GO:0005515,GO:0005524,GO:0005575,GO:0005622,GO:0005623,GO:0005634,GO:0005654,GO:0005737,GO:0005739,GO:0005829,GO:0005838,GO:0006139,GO:0006152,GO:0006163,GO:…	K03061	O	26S protease regulatory subunit
SRR3177738_g4145.t1	GO:0000003,GO:0002119,GO:0002164,GO:0002791,GO:0003674,GO:0003824,GO:0005575,GO:0005622,GO:0005623,GO:0005737,GO:0005773,GO:0005774,GO:0005783,GO:0005787,GO:0005789,GO:0005886,GO:0006091,GO:0006112,GO:0006412,GO:0006465,GO:0006518,GO:0006605,GO:0006612,GO:0006613,GO:0006614,GO:0006807,GO:0006810,GO:0006886,GO:0007275,GO:0008104,GO:0008150,GO:0008152,GO:0008233,GO:0009058,GO:0009059,GO:0009791,GO:…	K13280	U	Catalytic component of the signal peptidase complex (SPC), which catalyzes the cleavage of N-terminal signal sequences of proteins targeted to the endoplasmic reticulum. Signal peptide cleavage occurs during the translocation (cotranslationally or post-translationally) through the translocon pore into the endoplasmic reticulum (By similarity)
SRR3177738_g4162.t1	GO:0003674,GO:0003824,GO:0003993,GO:0005575,GO:0005576,GO:0005622,GO:0005623,GO:0005737,GO:0005739,GO:0006629,GO:0006793,GO:0006796,GO:0008150,GO:0008152,GO:0009987,GO:0016311,GO:0016787,GO:0016788,GO:0016791,GO:0042578,GO:0043226,GO:0043227,GO:0043229,GO:0043231,GO:0044237,GO:0044238,GO:0044424,GO:0044444,GO:0044464,GO:0044710,GO:0071704	K01078,K14395	I	acid PHOsphatase
SRR3177738_g4163.t1		K18156	S	EF-hand calcium binding domain 10
SRR3177738_g4167.t1		K17785
SRR3177738_g417.t1	GO:0000003,GO:0000014,GO:0000075,GO:0000077,GO:0000109,GO:0000110,GO:0000228,GO:0000428,GO:0000710,GO:0000712,GO:0000718,GO:0000723,GO:0000724,GO:0000725,GO:0000726,GO:0000735,GO:0000736,GO:0000737,GO:0000781,GO:0000784,GO:0000922,GO:0001085,GO:0001091,GO:0001094,GO:0001098,GO:0001099,GO:0003006,GO:0003674,GO:0003676,GO:0003677,GO:0003684,GO:0003697,GO:0003824,GO:0004518,GO:0004519,GO:0004520,GO:…	K10848,K15086	L	DNA repair protein
SRR3177738_g4179.t1	GO:0000003,GO:0000070,GO:0000075,GO:0000077,GO:0000086,GO:0000166,GO:0000226,GO:0000228,GO:0000278,GO:0000280,GO:0000287,GO:0000775,GO:0000776,GO:0000777,GO:0000779,GO:0000793,GO:0000794,GO:0000819,GO:0000910,GO:0000922,GO:0001701,GO:0001824,GO:0001882,GO:0001883,GO:0001932,GO:0001934,GO:0002009,GO:0003006,GO:0003674,GO:0003824,GO:0004672,GO:0004674,GO:0004871,GO:0005488,GO:0005515,GO:0005524,GO:…	K05661,K08857,K08863,K15503	T	NIMA-related kinase
SRR3177738_g421.t1	GO:0003674,GO:0003824,GO:0005575,GO:0005622,GO:0005623,GO:0005737,GO:0005739,GO:0005829,GO:0006139,GO:0006725,GO:0006732,GO:0006733,GO:0006753,GO:0006793,GO:0006796,GO:0006807,GO:0006950,GO:0008150,GO:0008152,GO:0009117,GO:0009987,GO:0016829,GO:0016835,GO:0016836,GO:0019362,GO:0019637,GO:0033554,GO:0034641,GO:0043226,GO:0043227,GO:0043229,GO:0043231,GO:0044237,GO:0044238,GO:0044281,GO:0044424,GO:…	K17757	G	Catalyzes the dehydration of the S-form of NAD(P)HX at the expense of ATP, which is converted to ADP. Together with NAD(P)HX epimerase, which catalyzes the epimerization of the S- and R-forms, the enzyme allows the repair of both epimers of NAD(P)HX, a damaged form of NAD(P)H that is a result of enzymatic or heat-dependent hydration (By similarity)
SRR3177738_g4212.t1	GO:0000003,GO:0000084,GO:0000228,GO:0000278,GO:0000724,GO:0000725,GO:0000727,GO:0000811,GO:0001701,GO:0001824,GO:0001832,GO:0001833,GO:0002119,GO:0002164,GO:0003006,GO:0005575,GO:0005622,GO:0005623,GO:0005634,GO:0005654,GO:0005657,GO:0005694,GO:0005737,GO:0005829,GO:0006139,GO:0006259,GO:0006260,GO:0006261,GO:0006270,GO:0006271,GO:0006281,GO:0006302,GO:0006310,GO:0006725,GO:0006807,GO:0006928,GO:…	K10732	S	DNA replication complex GINS protein
SRR3177738_g4214.t1			T	receptor-like protein kinase
SRR3177738_g4215.t1	GO:0000166,GO:0001882,GO:0001883,GO:0003674,GO:0003824,GO:0004140,GO:0005488,GO:0005524,GO:0005575,GO:0005622,GO:0005623,GO:0005634,GO:0005635,GO:0005737,GO:0005739,GO:0005773,GO:0005777,GO:0005783,GO:0005789,GO:0006139,GO:0006163,GO:0006164,GO:0006725,GO:0006732,GO:0006753,GO:0006793,GO:0006796,GO:0006807,GO:0008150,GO:0008152,GO:0009058,GO:0009108,GO:0009116,GO:0009117,GO:0009119,GO:0009150,GO:…	K00859	H	Dephospho-CoA kinase
SRR3177738_g4228.t1	GO:0000070,GO:0000228,GO:0000278,GO:0000280,GO:0000723,GO:0000793,GO:0000794,GO:0000819,GO:0000922,GO:0003674,GO:0005575,GO:0005622,GO:0005623,GO:0005634,GO:0005654,GO:0005694,GO:0005737,GO:0005815,GO:0005816,GO:0005819,GO:0005829,GO:0005856,GO:0005938,GO:0005940,GO:0006139,GO:0006259,GO:0006342,GO:0006355,GO:0006464,GO:0006508,GO:0006511,GO:0006725,GO:0006807,GO:0006950,GO:0006996,GO:0007049,GO:…	K12160	O	smt3 suppressor of mif two 3 homolog
SRR3177738_g4233.t1	GO:0000003,GO:0000022,GO:0000028,GO:0000226,GO:0000278,GO:0000447,GO:0000460,GO:0000461,GO:0000462,GO:0000466,GO:0000469,GO:0000478,GO:0000479,GO:0002119,GO:0002164,GO:0002181,GO:0003006,GO:0003674,GO:0003735,GO:0005198,GO:0005488,GO:0005515,GO:0005575,GO:0005622,GO:0005623,GO:0005634,GO:0005737,GO:0005829,GO:0005840,GO:0005856,GO:0005875,GO:0005886,GO:0005911,GO:0006139,GO:0006364,GO:0006396,GO:…	K02998	J	Required for the assembly and or stability of the 40S ribosomal subunit. Required for the processing of the 20S rRNA- precursor to mature 18S rRNA in a late step of the maturation of 40S ribosomal subunits
SRR3177738_g4260.t1	GO:0003674,GO:0003824,GO:0004470,GO:0004473,GO:0005575,GO:0005622,GO:0005623,GO:0005737,GO:0005739,GO:0008150,GO:0008152,GO:0016491,GO:0016614,GO:0016615,GO:0016616,GO:0043226,GO:0043227,GO:0043229,GO:0043231,GO:0044424,GO:0044444,GO:0044464,GO:0044710,GO:0055114	K00027,K00029	C	Malic enzyme
SRR3177738_g4261.t1		K10840,K16465	T	centrin, EF-hand protein
SRR3177738_g4263.t1	GO:0000003,GO:0000022,GO:0000184,GO:0000226,GO:0000278,GO:0000956,GO:0002119,GO:0002164,GO:0002181,GO:0003002,GO:0003674,GO:0003735,GO:0005198,GO:0005575,GO:0005576,GO:0005615,GO:0005622,GO:0005623,GO:0005634,GO:0005730,GO:0005737,GO:0005739,GO:0005829,GO:0005840,GO:0005886,GO:0005911,GO:0006139,GO:0006401,GO:0006402,GO:0006412,GO:0006413,GO:0006414,GO:0006415,GO:0006605,GO:0006612,GO:0006613,GO:…	K02865,K04532	J	ribosomal protein
SRR3177738_g4265.t1	GO:0000209,GO:0000729,GO:0000738,GO:0003674,GO:0003824,GO:0004842,GO:0005575,GO:0005622,GO:0005623,GO:0005634,GO:0005737,GO:0005783,GO:0005789,GO:0005975,GO:0006139,GO:0006259,GO:0006281,GO:0006282,GO:0006302,GO:0006308,GO:0006464,GO:0006486,GO:0006487,GO:0006508,GO:0006511,GO:0006725,GO:0006807,GO:0006950,GO:0006974,GO:0007275,GO:0008150,GO:0008152,GO:0008283,GO:0009056,GO:0009057,GO:0009058,GO:…	K10578,K14965	O	ubiquitin-conjugating enzyme
SRR3177738_g4274.t1			V	Zinc finger, FYVE domain containing
SRR3177738_g4278.t1	GO:0000075,GO:0000077,GO:0000228,GO:0000785,GO:0000790,GO:0003674,GO:0003824,GO:0003887,GO:0005575,GO:0005622,GO:0005623,GO:0005634,GO:0005694,GO:0005737,GO:0005829,GO:0006139,GO:0006259,GO:0006281,GO:0006301,GO:0006725,GO:0006807,GO:0006950,GO:0006974,GO:0008150,GO:0008152,GO:0009058,GO:0009059,GO:0009987,GO:0010564,GO:0010948,GO:0016740,GO:0016772,GO:0016779,GO:0018130,GO:0019438,GO:0019985,GO:…	K03511	L	DNA polymerase kappa
SRR3177738_g4285.t1
SRR3177738_g4286.t1	GO:0000322,GO:0000323,GO:0000324,GO:0000329,GO:0003333,GO:0003674,GO:0005215,GO:0005342,GO:0005575,GO:0005622,GO:0005623,GO:0005737,GO:0005773,GO:0005774,GO:0006810,GO:0006811,GO:0006812,GO:0006820,GO:0006865,GO:0007034,GO:0008150,GO:0008324,GO:0008509,GO:0008514,GO:0009987,GO:0015075,GO:0015171,GO:0015326,GO:0015711,GO:0015802,GO:0015849,GO:0016020,GO:0016021,GO:0016482,GO:0022857,GO:0022891,GO:…	K12386	S	PQ loop repeat
SRR3177738_g4290.t1	GO:0003674,GO:0005488,GO:0005575,GO:0005622,GO:0005623,GO:0005737,GO:0005813,GO:0005814,GO:0005815,GO:0005856,GO:0007275,GO:0008144,GO:0008150,GO:0009790,GO:0009792,GO:0015630,GO:0016594,GO:0016595,GO:0016596,GO:0016597,GO:0031406,GO:0032501,GO:0032502,GO:0043167,GO:0043168,GO:0043169,GO:0043226,GO:0043228,GO:0043229,GO:0043232,GO:0044422,GO:0044424,GO:0044430,GO:0044444,GO:0044446,GO:0044450,GO:…	K06316,K16458	S	centrosomal protein 104kDa
SRR3177738_g431.t1	GO:0000003,GO:0002119,GO:0002164,GO:0002181,GO:0003674,GO:0003824,GO:0004812,GO:0004826,GO:0005575,GO:0005622,GO:0005623,GO:0005634,GO:0005737,GO:0005829,GO:0006082,GO:0006139,GO:0006399,GO:0006412,GO:0006418,GO:0006432,GO:0006520,GO:0006725,GO:0006807,GO:0007275,GO:0008150,GO:0008152,GO:0009058,GO:0009059,GO:0009328,GO:0009790,GO:0009791,GO:0009792,GO:0009987,GO:0010467,GO:0016070,GO:0016874,GO:…	K01890	J	Phenylalanyl-tRNA synthetase, beta
SRR3177738_g4316.t1	GO:0001558,GO:0003674,GO:0003824,GO:0005488,GO:0005575,GO:0005576,GO:0005622,GO:0005623,GO:0006508,GO:0008150,GO:0008152,GO:0008233,GO:0008237,GO:0008270,GO:0016787,GO:0019538,GO:0040008,GO:0043167,GO:0043169,GO:0043170,GO:0044238,GO:0044464,GO:0046872,GO:0046914,GO:0050789,GO:0050794,GO:0051128,GO:0065007,GO:0070011,GO:0071704	K07762,K08647	O	whole genome shotgun sequence
SRR3177738_g4319.t1			S	chromosome 4 open reading frame 22
SRR3177738_g4320.t1	GO:0000003,GO:0000184,GO:0000910,GO:0000956,GO:0002119,GO:0002164,GO:0002181,GO:0002376,GO:0002520,GO:0003674,GO:0003676,GO:0003723,GO:0003735,GO:0005198,GO:0005488,GO:0005575,GO:0005618,GO:0005622,GO:0005623,GO:0005634,GO:0005730,GO:0005737,GO:0005829,GO:0005840,GO:0005886,GO:0005911,GO:0006139,GO:0006364,GO:0006396,GO:0006401,GO:0006402,GO:0006412,GO:0006413,GO:0006414,GO:0006415,GO:0006605,GO:…	K02993,K02997,K11592	J	ribosomal protein S7
SRR3177738_g4321.t1			O	cell division cycle protein 48
SRR3177738_g4323.t1	GO:0000154,GO:0000183,GO:0000785,GO:0000792,GO:0001510,GO:0003674,GO:0003824,GO:0005488,GO:0005515,GO:0005575,GO:0005622,GO:0005623,GO:0005634,GO:0005677,GO:0005694,GO:0005730,GO:0005737,GO:0005886,GO:0006139,GO:0006342,GO:0006355,GO:0006364,GO:0006396,GO:0006725,GO:0006807,GO:0006915,GO:0006950,GO:0007154,GO:0007165,GO:0007275,GO:0007568,GO:0007584,GO:0008150,GO:0008152,GO:0008168,GO:0008173,GO:…	K01158,K14850	A	ribosomal RNA processing 8, methyltransferase, homolog (yeast)
SRR3177738_g433.t1			O	cathepsin
SRR3177738_g4330.t1	GO:0000375,GO:0000377,GO:0000398,GO:0003674,GO:0003824,GO:0004386,GO:0005575,GO:0005622,GO:0005623,GO:0005634,GO:0005681,GO:0005682,GO:0005730,GO:0005737,GO:0005829,GO:0005911,GO:0006139,GO:0006152,GO:0006163,GO:0006195,GO:0006200,GO:0006396,GO:0006397,GO:0006725,GO:0006753,GO:0006793,GO:0006796,GO:0006807,GO:0008026,GO:0008150,GO:0008152,GO:0008380,GO:0009056,GO:0009116,GO:0009117,GO:0009119,GO:…	K12854,K18663	A	small nuclear ribonucleoprotein
SRR3177738_g4333.t1		K01886	J	Glutaminyl-trna synthetase
SRR3177738_g4335.t1	GO:0001558,GO:0003674,GO:0003824,GO:0005488,GO:0005575,GO:0005576,GO:0005622,GO:0005623,GO:0006508,GO:0008150,GO:0008152,GO:0008233,GO:0008237,GO:0008270,GO:0016787,GO:0019538,GO:0040008,GO:0043167,GO:0043169,GO:0043170,GO:0044238,GO:0044464,GO:0046872,GO:0046914,GO:0050789,GO:0050794,GO:0051128,GO:0065007,GO:0070011,GO:0071704	K07762,K08647	O	whole genome shotgun sequence
SRR3177738_g4336.t1	GO:0002181,GO:0003674,GO:0003735,GO:0005198,GO:0005575,GO:0005622,GO:0005623,GO:0005634,GO:0005730,GO:0005737,GO:0005773,GO:0005774,GO:0005829,GO:0005840,GO:0005886,GO:0005911,GO:0006412,GO:0007275,GO:0008150,GO:0008152,GO:0009058,GO:0009059,GO:0009506,GO:0009987,GO:0010467,GO:0015934,GO:0016020,GO:0019538,GO:0022625,GO:0022626,GO:0030054,GO:0030529,GO:0031090,GO:0031974,GO:0031981,GO:0032501,GO:…	K02882	J	60s ribosomal protein
SRR3177738_g4341.t1	GO:0005575,GO:0005623,GO:0005886,GO:0016020,GO:0044464,GO:0071944		S	VSP with INR
SRR3177738_g4343.t1	GO:0000902,GO:0005575,GO:0005623,GO:0006996,GO:0007275,GO:0007399,GO:0007416,GO:0007517,GO:0007519,GO:0007528,GO:0008150,GO:0009653,GO:0009888,GO:0009987,GO:0010769,GO:0010927,GO:0010975,GO:0014706,GO:0016043,GO:0022008,GO:0022603,GO:0022604,GO:0022607,GO:0030030,GO:0030031,GO:0030154,GO:0030424,GO:0030425,GO:0031344,GO:0032501,GO:0032502,GO:0032989,GO:0032990,GO:0033267,GO:0040007,GO:0042384,GO:…		S	EF-hand domain (C-terminal) containing
SRR3177738_g4346.t1		K01090	T	serine threonine-protein phosphatase
SRR3177738_g4349.t1	GO:0005575,GO:0005622,GO:0005623,GO:0005737,GO:0005794,GO:0043226,GO:0043227,GO:0043229,GO:0043231,GO:0044424,GO:0044444,GO:0044464	K07939,K07977	U	ADP-ribosylation
SRR3177738_g4359.t1	GO:0005575,GO:0005623,GO:0005886,GO:0016020,GO:0044464,GO:0071944		S	VSP with INR
SRR3177738_g4368.t1		K15502	M	Ankyrin Repeat Protein
SRR3177738_g4375.t1	GO:0000003,GO:0000463,GO:0000470,GO:0002119,GO:0002164,GO:0003006,GO:0005575,GO:0005622,GO:0005623,GO:0005634,GO:0005730,GO:0005737,GO:0005829,GO:0006139,GO:0006364,GO:0006396,GO:0006461,GO:0006725,GO:0006807,GO:0006810,GO:0006897,GO:0006898,GO:0006996,GO:0007010,GO:0007275,GO:0007548,GO:0008150,GO:0008152,GO:0009653,GO:0009791,GO:0009987,GO:0010467,GO:0010927,GO:0016043,GO:0016070,GO:0016072,GO:…	K07565	J	pre-rRNA processing and 60S ribosome subunit assembly (By similarity)
SRR3177738_g4387.t1	GO:0003674,GO:0003824,GO:0004672,GO:0004674,GO:0005488,GO:0005515,GO:0005575,GO:0005622,GO:0005623,GO:0005856,GO:0005875,GO:0006464,GO:0006468,GO:0006793,GO:0006796,GO:0007017,GO:0008017,GO:0008092,GO:0008150,GO:0008152,GO:0009987,GO:0015630,GO:0015631,GO:0016301,GO:0016310,GO:0016740,GO:0016772,GO:0016773,GO:0019538,GO:0032991,GO:0036211,GO:0043170,GO:0043226,GO:0043228,GO:0043229,GO:0043232,GO:…	K08805,K10645,K13412	T	calcium-dependent protein kinase
SRR3177738_g4388.t1	GO:0001558,GO:0003674,GO:0003824,GO:0005488,GO:0005575,GO:0005576,GO:0005622,GO:0005623,GO:0006508,GO:0008150,GO:0008152,GO:0008233,GO:0008237,GO:0008270,GO:0016787,GO:0019538,GO:0040008,GO:0043167,GO:0043169,GO:0043170,GO:0044238,GO:0044464,GO:0046872,GO:0046914,GO:0050789,GO:0050794,GO:0051128,GO:0065007,GO:0070011,GO:0071704	K07762,K08647	O	whole genome shotgun sequence
SRR3177738_g439.t1		K13105	T	Mitogen-activated protein kinase
SRR3177738_g4394.t1	GO:0005575,GO:0005622,GO:0005623,GO:0005737,GO:0005783,GO:0005788,GO:0006139,GO:0006725,GO:0006807,GO:0008150,GO:0008152,GO:0009116,GO:0009987,GO:0031974,GO:0034641,GO:0043226,GO:0043227,GO:0043229,GO:0043231,GO:0043233,GO:0044237,GO:0044238,GO:0044281,GO:0044422,GO:0044424,GO:0044432,GO:0044444,GO:0044446,GO:0044464,GO:0044710,GO:0046483,GO:0055086,GO:0070013,GO:0071704,GO:1901135,GO:1901360,GO:…	K01239,K11273	F	Inosineuridine preferring nucleoside hydrolase
SRR3177738_g4395.t1	GO:0000003,GO:0003674,GO:0003774,GO:0003777,GO:0003824,GO:0005575,GO:0005622,GO:0005623,GO:0005737,GO:0005856,GO:0005858,GO:0005875,GO:0005930,GO:0006139,GO:0006152,GO:0006163,GO:0006195,GO:0006200,GO:0006725,GO:0006753,GO:0006793,GO:0006796,GO:0006807,GO:0006928,GO:0007017,GO:0007018,GO:0007338,GO:0008150,GO:0008152,GO:0009056,GO:0009116,GO:0009117,GO:0009119,GO:0009123,GO:0009125,GO:0009126,GO:…	K10410	Z	Dynein, axonemal, light intermediate chain 1
SRR3177738_g4398.t1		K07198	T	serine threonine-protein kinase
SRR3177738_g4400.t1
SRR3177738_g4402.t1	GO:0000003,GO:0000022,GO:0000184,GO:0000226,GO:0000278,GO:0000463,GO:0000470,GO:0000956,GO:0002119,GO:0002164,GO:0002181,GO:0003674,GO:0003676,GO:0003723,GO:0003729,GO:0003735,GO:0005198,GO:0005488,GO:0005575,GO:0005622,GO:0005623,GO:0005634,GO:0005730,GO:0005737,GO:0005829,GO:0005840,GO:0005911,GO:0006139,GO:0006364,GO:0006396,GO:0006401,GO:0006402,GO:0006412,GO:0006413,GO:0006414,GO:0006415,GO:…	K02918	J	Ribosomal protein L35
SRR3177738_g4403.t1	GO:0000003,GO:0000028,GO:0000184,GO:0000956,GO:0002119,GO:0002164,GO:0002181,GO:0002182,GO:0002262,GO:0002376,GO:0003674,GO:0003735,GO:0005198,GO:0005575,GO:0005576,GO:0005615,GO:0005622,GO:0005623,GO:0005634,GO:0005730,GO:0005737,GO:0005739,GO:0005829,GO:0005840,GO:0005886,GO:0006139,GO:0006364,GO:0006396,GO:0006401,GO:0006402,GO:0006412,GO:0006413,GO:0006414,GO:0006415,GO:0006605,GO:0006612,GO:…	K02962,K14807	J	40s ribosomal protein
SRR3177738_g4404.t1	GO:0005575,GO:0005622,GO:0005623,GO:0005737,GO:0005929,GO:0005930,GO:0031514,GO:0032838,GO:0035085,GO:0042995,GO:0043226,GO:0043227,GO:0043229,GO:0043231,GO:0044422,GO:0044424,GO:0044441,GO:0044444,GO:0044446,GO:0044463,GO:0044464,GO:0097014	K19754	S	coiled-coil domain containing 164
SRR3177738_g4406.t1		K01104,K09257	T	serine threonine-protein kinase
SRR3177738_g4425.t1	GO:0000003,GO:0000022,GO:0000184,GO:0000226,GO:0000278,GO:0000956,GO:0001775,GO:0002119,GO:0002164,GO:0002181,GO:0002376,GO:0002520,GO:0002521,GO:0003674,GO:0003676,GO:0003723,GO:0003735,GO:0005198,GO:0005488,GO:0005539,GO:0005575,GO:0005622,GO:0005623,GO:0005634,GO:0005730,GO:0005737,GO:0005829,GO:0005840,GO:0005886,GO:0005911,GO:0006139,GO:0006401,GO:0006402,GO:0006412,GO:0006413,GO:0006414,GO:…	K02891	J	Ribosomal protein
SRR3177738_g4438.t1	GO:0005575,GO:0005622,GO:0005623,GO:0005634,GO:0006950,GO:0006952,GO:0006954,GO:0008150,GO:0009611,GO:0043226,GO:0043227,GO:0043229,GO:0043231,GO:0044424,GO:0044464,GO:0050896	K14242	E	Ankyrin Repeat
SRR3177738_g4441.t1	GO:0005575,GO:0005622,GO:0005623,GO:0005737,GO:0044424,GO:0044464	K07178	D, T	serine threonine-protein kinase rio1
SRR3177738_g4445.t1			T	p21 protein (Cdc42 Rac)-activated kinase
SRR3177738_g4446.t1	GO:0000003,GO:0002119,GO:0002164,GO:0003674,GO:0003824,GO:0003954,GO:0004138,GO:0005575,GO:0005622,GO:0005623,GO:0005737,GO:0005739,GO:0005740,GO:0005743,GO:0005746,GO:0005747,GO:0005759,GO:0005811,GO:0006091,GO:0006119,GO:0006120,GO:0006139,GO:0006180,GO:0006725,GO:0006753,GO:0006793,GO:0006796,GO:0006807,GO:0007275,GO:0007568,GO:0008137,GO:0008150,GO:0008152,GO:0008340,GO:0009058,GO:0009116,GO:…	K03954,K10353	C	NADH dehydrogenase (Ubiquinone) 1 alpha subcomplex
SRR3177738_g4451.t1	GO:0000922,GO:0005575,GO:0005622,GO:0005623,GO:0005634,GO:0005737,GO:0005815,GO:0005816,GO:0005819,GO:0005829,GO:0005856,GO:0005886,GO:0005905,GO:0006810,GO:0008150,GO:0012505,GO:0012506,GO:0015630,GO:0016020,GO:0016023,GO:0016192,GO:0030117,GO:0030118,GO:0030119,GO:0030120,GO:0030122,GO:0030125,GO:0030128,GO:0030131,GO:0030132,GO:0030135,GO:0030136,GO:0030139,GO:0030659,GO:0030662,GO:0030665,GO:…	K12392	U	Adaptor-related protein complex
SRR3177738_g4458.t1		K14004	U	Component of the coat protein complex II (COPII) which promotes the formation of transport vesicles from the endoplasmic reticulum (ER). The coat has two main functions, the physical deformation of the endoplasmic reticulum membrane into vesicles and the selection of cargo molecules. It also functions as a component of the nuclear pore complex (NPC). NPC components, collectively referred to as nu…
SRR3177738_g4465.t1		K05641	Q	ATP-binding cassette sub-family A ABC1 member
SRR3177738_g4480.t1			S	whole genome shotgun sequence
SRR3177738_g4484.t1			S	forebrain astrocyte differentiation
SRR3177738_g4490.t1	GO:0000228,GO:0000785,GO:0000786,GO:0000793,GO:0000803,GO:0000805,GO:0000975,GO:0001067,GO:0001740,GO:0002682,GO:0003674,GO:0003676,GO:0003677,GO:0003682,GO:0003824,GO:0005488,GO:0005575,GO:0005622,GO:0005623,GO:0005634,GO:0005694,GO:0005737,GO:0005739,GO:0005813,GO:0005815,GO:0005829,GO:0005856,GO:0005886,GO:0006139,GO:0006259,GO:0006323,GO:0006325,GO:0006333,GO:0006334,GO:0006725,GO:0006807,GO:…	K02976,K11251,K15212,K15260,K15261,K18470	B, K	family member
SRR3177738_g4491.t1		K08863,K15502,K15503	T	NIMA-related kinase
SRR3177738_g4494.t1	GO:0003008,GO:0003012,GO:0006936,GO:0006941,GO:0007275,GO:0008150,GO:0009653,GO:0009790,GO:0010171,GO:0010172,GO:0032501,GO:0032502,GO:0044699,GO:0044707,GO:0044767,GO:0048598,GO:0048856,GO:0061199		S	copine family
SRR3177738_g451.t1		K06653	E	Ankyrin Repeat
SRR3177738_g4513.t1			T	calcium-dependent protein kinase
SRR3177738_g4516.t1		K10645	T	Neurofibromin 1
SRR3177738_g4517.t1		K09257	E	Ankyrin Repeat
SRR3177738_g452.t1		K08830	T	Male germ cell-associated kinase
SRR3177738_g4522.t1
SRR3177738_g4523.t1	GO:0000003,GO:0000070,GO:0000075,GO:0000077,GO:0000086,GO:0000166,GO:0000226,GO:0000228,GO:0000278,GO:0000280,GO:0000287,GO:0000775,GO:0000776,GO:0000777,GO:0000779,GO:0000793,GO:0000794,GO:0000819,GO:0000910,GO:0000922,GO:0001701,GO:0001824,GO:0001882,GO:0001883,GO:0001932,GO:0001934,GO:0002009,GO:0003006,GO:0003674,GO:0003824,GO:0004672,GO:0004674,GO:0004871,GO:0005488,GO:0005515,GO:0005524,GO:…	K05661,K08857,K14242,K15503	T	NIMA-related kinase
SRR3177738_g4528.t1		K10645	E	Ankyrin Repeat
SRR3177738_g4538.t1			U	Importin
SRR3177738_g455.t1	GO:0000003,GO:0000022,GO:0000226,GO:0000278,GO:0000460,GO:0000463,GO:0000466,GO:0000470,GO:0002119,GO:0002164,GO:0003006,GO:0005575,GO:0005622,GO:0005623,GO:0005634,GO:0005730,GO:0005737,GO:0005829,GO:0006139,GO:0006364,GO:0006396,GO:0006725,GO:0006807,GO:0006996,GO:0007010,GO:0007017,GO:0007049,GO:0007051,GO:0007052,GO:0007275,GO:0007399,GO:0007548,GO:0008150,GO:0008152,GO:0009790,GO:0009791,GO:…	K14831	A	MAK16 homolog (S. cerevisiae)
SRR3177738_g4558.t1	GO:0005575,GO:0005623,GO:0005886,GO:0016020,GO:0044464,GO:0071944		S	VSP with INR
SRR3177738_g4563.t1			S	basal body component
SRR3177738_g4564.t1	GO:0005575,GO:0005623,GO:0005886,GO:0016020,GO:0044464,GO:0071944		S	VSP with INR
SRR3177738_g457.t1	GO:0000003,GO:0000096,GO:0000166,GO:0000287,GO:0000909,GO:0001882,GO:0001883,GO:0003006,GO:0003674,GO:0003824,GO:0004478,GO:0005488,GO:0005515,GO:0005524,GO:0005575,GO:0005576,GO:0005615,GO:0005622,GO:0005623,GO:0005634,GO:0005737,GO:0005829,GO:0006082,GO:0006139,GO:0006461,GO:0006520,GO:0006555,GO:0006556,GO:0006575,GO:0006725,GO:0006732,GO:0006790,GO:0006807,GO:0007049,GO:0007275,GO:0008150,GO:…	K00789	H	Catalyzes the formation of S-adenosylmethionine from methionine and ATP (By similarity)
SRR3177738_g4570.t1	GO:0005575,GO:0005623,GO:0005886,GO:0016020,GO:0044464,GO:0071944		S	VSP with INR
SRR3177738_g4586.t1	GO:0005575,GO:0005623,GO:0005886,GO:0016020,GO:0044464,GO:0071944		S	VSP with INR
SRR3177738_g4587.t1	GO:0005575,GO:0005623,GO:0005886,GO:0016020,GO:0044464,GO:0071944		S	VSP with INR
SRR3177738_g4596.t1			S	basal body component
SRR3177738_g4602.t1	GO:0000003,GO:0000075,GO:0000082,GO:0000084,GO:0000166,GO:0000228,GO:0000278,GO:0000724,GO:0000725,GO:0000727,GO:0000785,GO:0000790,GO:0000910,GO:0001882,GO:0001883,GO:0003006,GO:0003674,GO:0003676,GO:0003677,GO:0003678,GO:0003682,GO:0003688,GO:0003697,GO:0003824,GO:0004386,GO:0005488,GO:0005515,GO:0005524,GO:0005575,GO:0005622,GO:0005623,GO:0005634,GO:0005654,GO:0005656,GO:0005657,GO:0005694,GO:…	K02542	L	dna replication licensing factor
SRR3177738_g4603.t1	GO:0005575,GO:0005623,GO:0005886,GO:0016020,GO:0044464,GO:0071944		S	VSP with INR
SRR3177738_g4604.t1	GO:0005575,GO:0005623,GO:0005886,GO:0016020,GO:0044464,GO:0071944		S	VSP with INR
SRR3177738_g4605.t1	GO:0005575,GO:0005623,GO:0005886,GO:0016020,GO:0044464,GO:0071944		S	VSP with INR
SRR3177738_g4606.t1		K05641	Q	ATP-binding cassette sub-family A ABC1 member
SRR3177738_g4607.t1	GO:0005575,GO:0005623,GO:0005886,GO:0016020,GO:0044464,GO:0071944		S	VSP with INR
SRR3177738_g4608.t1			T	calcium-dependent protein kinase
SRR3177738_g4609.t1	GO:0000139,GO:0000323,GO:0001505,GO:0001654,GO:0001703,GO:0002119,GO:0002164,GO:0002376,GO:0002478,GO:0002495,GO:0002504,GO:0002682,GO:0002697,GO:0002831,GO:0003001,GO:0003008,GO:0003674,GO:0005215,GO:0005488,GO:0005515,GO:0005575,GO:0005622,GO:0005623,GO:0005634,GO:0005654,GO:0005667,GO:0005737,GO:0005764,GO:0005765,GO:0005768,GO:0005773,GO:0005774,GO:0005794,GO:0005798,GO:0005802,GO:0005829,GO:…	K12391,K12400	U	Adaptor-related protein complex
SRR3177738_g4610.t1			T	calcium-dependent protein kinase
SRR3177738_g4611.t1		K01359	O	proprotein convertase subtilisin kexin type
SRR3177738_g4612.t1	GO:0005575,GO:0005622,GO:0005623,GO:0005737,GO:0044424,GO:0044464		S	small proline-rich protein 3
SRR3177738_g465.t1		K14779	L	purine NTP-dependent helicase activity
SRR3177738_g469.t1	GO:0003674,GO:0003824,GO:0003999,GO:0005215,GO:0005575,GO:0005622,GO:0005623,GO:0005737,GO:0005794,GO:0005829,GO:0005886,GO:0006139,GO:0006144,GO:0006166,GO:0006168,GO:0006725,GO:0006807,GO:0006810,GO:0006811,GO:0006817,GO:0006820,GO:0008150,GO:0008152,GO:0008509,GO:0009058,GO:0009112,GO:0009113,GO:0009116,GO:0009119,GO:0009163,GO:0009507,GO:0009536,GO:0009987,GO:0015075,GO:0015103,GO:0015114,GO:…	K00759	F	adenine phosphoribosyltransferase
SRR3177738_g472.t1		K14721	S	Sin-like protein conserved region
SRR3177738_g473.t1			Z	heavy chain
SRR3177738_g476.t1		K16488	S	Family with sequence similarity 184, member A
SRR3177738_g482.t1	GO:0000302,GO:0000303,GO:0002376,GO:0002520,GO:0003674,GO:0003824,GO:0005215,GO:0005575,GO:0005622,GO:0005623,GO:0005634,GO:0005737,GO:0005739,GO:0005759,GO:0006801,GO:0006810,GO:0006811,GO:0006812,GO:0006950,GO:0006970,GO:0006979,GO:0007275,GO:0008150,GO:0008152,GO:0008794,GO:0009058,GO:0009507,GO:0009526,GO:0009532,GO:0009536,GO:0009570,GO:0009628,GO:0009651,GO:0009790,GO:0009792,GO:0009941,GO:…	K07390	O	Glutaredoxin
SRR3177738_g484.t1			S	WNT inhibitory factor 1
SRR3177738_g487.t1	GO:0000428,GO:0003674,GO:0003824,GO:0003899,GO:0005575,GO:0005622,GO:0005623,GO:0005634,GO:0005654,GO:0005666,GO:0005730,GO:0005736,GO:0005856,GO:0005875,GO:0006139,GO:0006351,GO:0006352,GO:0006353,GO:0006354,GO:0006360,GO:0006361,GO:0006362,GO:0006363,GO:0006383,GO:0006385,GO:0006386,GO:0006725,GO:0006807,GO:0008150,GO:0008152,GO:0009058,GO:0009059,GO:0009304,GO:0009987,GO:0010467,GO:0015630,GO:…	K03020,K03027	K	DNA-directed RNA polymerases I and III
SRR3177738_g488.t1	GO:0000003,GO:0000815,GO:0005575,GO:0005622,GO:0005623,GO:0005737,GO:0005768,GO:0005770,GO:0005771,GO:0005829,GO:0006508,GO:0006511,GO:0006605,GO:0006623,GO:0006810,GO:0006886,GO:0006900,GO:0006996,GO:0007034,GO:0007275,GO:0008104,GO:0008150,GO:0008152,GO:0009056,GO:0009057,GO:0009653,GO:0009790,GO:0009792,GO:0009987,GO:0010008,GO:0015031,GO:0016020,GO:0016043,GO:0016044,GO:0016050,GO:0016192,GO:…	K12191	U	Charged multivesicular body protein
SRR3177738_g493.t1		K01069	S	Hydroxyacylglutathione hydrolase
SRR3177738_g495.t1		K10645	E	Ankyrin Repeat
SRR3177738_g5.t1	GO:0005575,GO:0005623,GO:0005886,GO:0016020,GO:0044464,GO:0071944		S	VSP with INR
SRR3177738_g510.t1		K00948	F	ribose-phosphate pyrophosphokinase
SRR3177738_g522.t1		K15423	G, T	serine threonine-protein phosphatase
SRR3177738_g526.t1	GO:0000003,GO:0000139,GO:0000166,GO:0000323,GO:0001845,GO:0001882,GO:0001883,GO:0002119,GO:0002164,GO:0003674,GO:0003824,GO:0003924,GO:0005488,GO:0005525,GO:0005575,GO:0005622,GO:0005623,GO:0005737,GO:0005764,GO:0005768,GO:0005769,GO:0005773,GO:0005783,GO:0005789,GO:0005793,GO:0005794,GO:0005802,GO:0005886,GO:0006139,GO:0006152,GO:0006163,GO:0006184,GO:0006195,GO:0006725,GO:0006753,GO:0006793,GO:…	K07877,K07878,K07976	U	Ras-related protein
SRR3177738_g531.t1	GO:0000003,GO:0000228,GO:0000428,GO:0000785,GO:0000790,GO:0000791,GO:0000902,GO:0000904,GO:0001894,GO:0001895,GO:0001932,GO:0002097,GO:0002098,GO:0002119,GO:0002164,GO:0003006,GO:0003008,GO:0003156,GO:0003674,GO:0003824,GO:0004402,GO:0005575,GO:0005622,GO:0005623,GO:0005634,GO:0005654,GO:0005694,GO:0005719,GO:0005730,GO:0005737,GO:0005829,GO:0006139,GO:0006325,GO:0006351,GO:0006354,GO:0006355,GO:…	K07179,K07739	B, K	Elongator complex protein
SRR3177738_g549.t1	GO:0000030,GO:0003674,GO:0003824,GO:0005575,GO:0005622,GO:0005623,GO:0005737,GO:0005783,GO:0005789,GO:0005975,GO:0006464,GO:0006486,GO:0006497,GO:0006501,GO:0006505,GO:0006506,GO:0006629,GO:0006643,GO:0006644,GO:0006650,GO:0006661,GO:0006664,GO:0006793,GO:0006796,GO:0008150,GO:0008152,GO:0008610,GO:0008654,GO:0009058,GO:0009059,GO:0009100,GO:0009101,GO:0009247,GO:0009987,GO:0012505,GO:0016020,GO:…	K05284	G	Mannosyltransferase
SRR3177738_g554.t1		K04354	T	protein phosphatase 2, regulatory subunit B
SRR3177738_g557.t1	GO:0005575,GO:0005622,GO:0005623,GO:0005737,GO:0044424,GO:0044464		S	ring finger and CHY zinc finger
SRR3177738_g560.t1	GO:0003674,GO:0003824,GO:0004747,GO:0005575,GO:0005622,GO:0005623,GO:0005634,GO:0005737,GO:0005829,GO:0005975,GO:0005996,GO:0006014,GO:0006793,GO:0006796,GO:0008150,GO:0008152,GO:0009987,GO:0016301,GO:0016310,GO:0016740,GO:0016772,GO:0016773,GO:0019200,GO:0019321,GO:0043226,GO:0043227,GO:0043229,GO:0043231,GO:0044237,GO:0044238,GO:0044262,GO:0044424,GO:0044444,GO:0044464,GO:0044723,GO:0046835,GO:…	K00852	G	ribokinase
SRR3177738_g561.t1	GO:0005575,GO:0005622,GO:0005623,GO:0005737,GO:0006807,GO:0008150,GO:0008152,GO:0009058,GO:0009987,GO:0016020,GO:0016023,GO:0030139,GO:0031410,GO:0031982,GO:0031988,GO:0034641,GO:0043226,GO:0043227,GO:0043229,GO:0043231,GO:0044237,GO:0044249,GO:0044271,GO:0044424,GO:0044444,GO:0044464,GO:0045335	K02564,K03549	G	Glucosamine-6-phosphate
SRR3177738_g564.t1			U	Beige BEACH domain containing protein
SRR3177738_g570.t1	GO:0000003,GO:0000022,GO:0000166,GO:0000184,GO:0000226,GO:0000278,GO:0000280,GO:0000288,GO:0000289,GO:0000339,GO:0000375,GO:0000377,GO:0000381,GO:0000398,GO:0000462,GO:0000578,GO:0000910,GO:0000956,GO:0001703,GO:0001882,GO:0001883,GO:0002119,GO:0002164,GO:0002165,GO:0002168,GO:0002181,GO:0002183,GO:0003002,GO:0003006,GO:0003674,GO:0003676,GO:0003678,GO:0003723,GO:0003724,GO:0003727,GO:0003729,GO:…	K03257,K13025	J	ATP-dependent RNA helicase which is a subunit of the eIF4F complex involved in cap recognition and is required for mRNA binding to ribosome. In the current model of translation initiation, eIF4A unwinds RNA secondary structures in the 5'-UTR of mRNAs which is necessary to allow efficient binding of the small ribosomal subunit, and subsequent scanning for the initiator codon
SRR3177738_g579.t1		K03106	U	Signal recognition particle
SRR3177738_g583.t1			T	Ribosomal protein S6
SRR3177738_g586.t1			S	regulation of RNA biosynthetic process
SRR3177738_g598.t1	GO:0005575,GO:0005622,GO:0005623,GO:0005737,GO:0005829,GO:0044424,GO:0044444,GO:0044464	K01892	J	Histidyl-trna synthetase
SRR3177738_g601.t1		K01829,K08056,K09580,K13996	O	Protein disulfide isomerase
SRR3177738_g603.t1	GO:0005575,GO:0005622,GO:0005623,GO:0005737,GO:0006807,GO:0008150,GO:0008152,GO:0009058,GO:0009987,GO:0016020,GO:0016023,GO:0030139,GO:0031410,GO:0031982,GO:0031988,GO:0034641,GO:0043226,GO:0043227,GO:0043229,GO:0043231,GO:0044237,GO:0044249,GO:0044271,GO:0044424,GO:0044444,GO:0044464,GO:0045335	K02564,K03549	G	Glucosamine-6-phosphate
SRR3177738_g608.t1	GO:0000003,GO:0000122,GO:0000166,GO:0000182,GO:0000183,GO:0000228,GO:0000733,GO:0000785,GO:0000790,GO:0000793,GO:0000902,GO:0000904,GO:0001178,GO:0001654,GO:0001882,GO:0001883,GO:0002009,GO:0002119,GO:0002164,GO:0003006,GO:0003674,GO:0003676,GO:0003677,GO:0003678,GO:0003682,GO:0003697,GO:0003824,GO:0004386,GO:0005488,GO:0005515,GO:0005524,GO:0005575,GO:0005622,GO:0005623,GO:0005634,GO:0005654,GO:…	K01509,K11654,K11727	K	SWI SNF related, matrix associated, actin dependent regulator of chromatin, subfamily a, member
SRR3177738_g611.t1	GO:0002218,GO:0002253,GO:0002376,GO:0002682,GO:0002684,GO:0003674,GO:0005046,GO:0005048,GO:0005488,GO:0005575,GO:0005622,GO:0005623,GO:0005737,GO:0005783,GO:0005789,GO:0005794,GO:0005801,GO:0006621,GO:0007154,GO:0007165,GO:0008104,GO:0008150,GO:0009987,GO:0010204,GO:0012505,GO:0016020,GO:0023052,GO:0031090,GO:0031347,GO:0031349,GO:0032507,GO:0033036,GO:0033218,GO:0033365,GO:0034613,GO:0035437,GO:…	K10949	U	Required for the retention of luminal endoplasmic reticulum proteins. Determines the specificity of the luminal ER protein retention system. Also required for normal vesicular traffic through the Golgi (By similarity)
SRR3177738_g616.t1	GO:0000003,GO:0000022,GO:0000184,GO:0000226,GO:0000278,GO:0000956,GO:0002119,GO:0002164,GO:0002181,GO:0003674,GO:0003676,GO:0003723,GO:0003735,GO:0005198,GO:0005488,GO:0005575,GO:0005618,GO:0005622,GO:0005623,GO:0005634,GO:0005730,GO:0005737,GO:0005773,GO:0005774,GO:0005829,GO:0005840,GO:0005886,GO:0005911,GO:0006139,GO:0006401,GO:0006402,GO:0006412,GO:0006413,GO:0006414,GO:0006415,GO:0006605,GO:…	K02873,K10755	J	60S ribosomal protein L13
SRR3177738_g620.t1	GO:0000003,GO:0000022,GO:0000028,GO:0000184,GO:0000226,GO:0000278,GO:0000462,GO:0000956,GO:0002119,GO:0002164,GO:0002181,GO:0002376,GO:0003674,GO:0003735,GO:0005198,GO:0005575,GO:0005622,GO:0005623,GO:0005634,GO:0005730,GO:0005737,GO:0005829,GO:0005840,GO:0005886,GO:0005911,GO:0006139,GO:0006364,GO:0006396,GO:0006401,GO:0006402,GO:0006412,GO:0006413,GO:0006414,GO:0006415,GO:0006605,GO:0006612,GO:…	K02991	J	40s ribosomal protein s6
SRR3177738_g631.t1			T	Ribosomal protein S6
SRR3177738_g635.t1	GO:0000166,GO:0000226,GO:0001882,GO:0001883,GO:0003674,GO:0003774,GO:0003777,GO:0003824,GO:0005488,GO:0005515,GO:0005524,GO:0005575,GO:0005622,GO:0005623,GO:0005737,GO:0005813,GO:0005815,GO:0005856,GO:0005868,GO:0005875,GO:0005938,GO:0006139,GO:0006152,GO:0006163,GO:0006195,GO:0006200,GO:0006725,GO:0006753,GO:0006793,GO:0006796,GO:0006807,GO:0006928,GO:0006996,GO:0007010,GO:0007017,GO:0007018,GO:…	K10408,K10413,K10414	Z	heavy chain
SRR3177738_g642.t1	GO:0000028,GO:0000462,GO:0002181,GO:0003674,GO:0003735,GO:0005198,GO:0005575,GO:0005618,GO:0005622,GO:0005623,GO:0005634,GO:0005737,GO:0005829,GO:0005840,GO:0005911,GO:0006139,GO:0006364,GO:0006396,GO:0006412,GO:0006725,GO:0006807,GO:0006996,GO:0008150,GO:0008152,GO:0009058,GO:0009059,GO:0009506,GO:0009987,GO:0010467,GO:0015935,GO:0016020,GO:0016043,GO:0016070,GO:0016072,GO:0019538,GO:0022607,GO:…	K02949	J	ribosomal protein S11
SRR3177738_g644.t1		K08838	T	mitogen-activated protein kinase kinase kinase
SRR3177738_g656.t1	GO:0005575,GO:0005622,GO:0005623,GO:0005737,GO:0005829,GO:0005840,GO:0015934,GO:0022625,GO:0022626,GO:0030529,GO:0032991,GO:0043226,GO:0043228,GO:0043229,GO:0043232,GO:0044391,GO:0044422,GO:0044424,GO:0044444,GO:0044445,GO:0044446,GO:0044464	K02885	J	ribosomal protein L19
SRR3177738_g665.t1	GO:0000070,GO:0000073,GO:0000090,GO:0000092,GO:0000226,GO:0000228,GO:0000235,GO:0000278,GO:0000279,GO:0000280,GO:0000775,GO:0000776,GO:0000777,GO:0000778,GO:0000779,GO:0000780,GO:0000793,GO:0000794,GO:0000819,GO:0000922,GO:0001578,GO:0002376,GO:0002478,GO:0002495,GO:0002504,GO:0003674,GO:0003774,GO:0003777,GO:0003824,GO:0005198,GO:0005200,GO:0005488,GO:0005515,GO:0005575,GO:0005622,GO:0005623,GO:…	K10398	Z	kinesin family member 11
SRR3177738_g668.t1	GO:0000139,GO:0005575,GO:0005622,GO:0005623,GO:0005737,GO:0005783,GO:0005794,GO:0005798,GO:0005801,GO:0005886,GO:0006621,GO:0006810,GO:0006886,GO:0006888,GO:0006890,GO:0008104,GO:0008150,GO:0009987,GO:0012505,GO:0015031,GO:0016020,GO:0016021,GO:0016023,GO:0016192,GO:0016482,GO:0030133,GO:0030134,GO:0030135,GO:0030137,GO:0030173,GO:0031090,GO:0031224,GO:0031228,GO:0031300,GO:0031301,GO:0031410,GO:…		U	RER1 retention in endoplasmic reticulum 1 homolog (S. cerevisiae)
SRR3177738_g680.t1			S	Inherit from NOG: KH domain containing 3-like, subcortical maternal complex member
SRR3177738_g686.t1	GO:0003674,GO:0003676,GO:0003723,GO:0003729,GO:0003824,GO:0004032,GO:0004033,GO:0005488,GO:0005575,GO:0005576,GO:0005615,GO:0005622,GO:0005623,GO:0005634,GO:0005737,GO:0005829,GO:0005975,GO:0005996,GO:0006012,GO:0006928,GO:0006950,GO:0006979,GO:0008106,GO:0008150,GO:0008152,GO:0009056,GO:0009607,GO:0009617,GO:0009987,GO:0010035,GO:0010038,GO:0016023,GO:0016052,GO:0016491,GO:0016614,GO:0016616,GO:…	K00002,K00011,K00085,K17743	K	)-reductase
SRR3177738_g688.t1			T	PHOsphatase
SRR3177738_g692.t1	GO:0000003,GO:0000075,GO:0000077,GO:0000082,GO:0000084,GO:0000209,GO:0000278,GO:0000502,GO:0002119,GO:0002164,GO:0002376,GO:0002474,GO:0002478,GO:0002479,GO:0003674,GO:0003676,GO:0003723,GO:0003729,GO:0003824,GO:0004175,GO:0005488,GO:0005515,GO:0005575,GO:0005576,GO:0005622,GO:0005623,GO:0005634,GO:0005654,GO:0005737,GO:0005773,GO:0005774,GO:0005829,GO:0005839,GO:0005856,GO:0005875,GO:0006139,GO:…	K01537,K02727	O	The proteasome is a multicatalytic proteinase complex which is characterized by its ability to cleave peptides with Arg, Phe, Tyr, Leu, and Glu adjacent to the leaving group at neutral or slightly basic pH. The proteasome has an ATP-dependent proteolytic activity (By similarity)
SRR3177738_g697.t1	GO:0000003,GO:0001505,GO:0003001,GO:0003008,GO:0003674,GO:0005083,GO:0005092,GO:0005093,GO:0005096,GO:0005097,GO:0005099,GO:0005488,GO:0005515,GO:0005575,GO:0005576,GO:0005622,GO:0005623,GO:0005737,GO:0005794,GO:0005829,GO:0005856,GO:0005875,GO:0005911,GO:0006140,GO:0006810,GO:0006836,GO:0006886,GO:0006950,GO:0007154,GO:0007165,GO:0007264,GO:0007267,GO:0007268,GO:0007269,GO:0007275,GO:0007399,GO:…	K17255	O	GDP dissociation inhibitor
SRR3177738_g709.t1	GO:0003674,GO:0005488,GO:0005515,GO:0005575,GO:0005622,GO:0005623,GO:0005737,GO:0005739,GO:0005759,GO:0006091,GO:0006950,GO:0006974,GO:0008150,GO:0008152,GO:0009058,GO:0009060,GO:0009987,GO:0015980,GO:0016043,GO:0016226,GO:0022607,GO:0030544,GO:0031072,GO:0031163,GO:0031974,GO:0033554,GO:0043226,GO:0043227,GO:0043229,GO:0043231,GO:0043233,GO:0044085,GO:0044237,GO:0044422,GO:0044424,GO:0044429,GO:…	K01489,K04082	O	HscB iron-sulfur cluster co-chaperone homolog (E. coli)
SRR3177738_g719.t1			T	whole genome shotgun sequence
SRR3177738_g72.t1	GO:0000003,GO:0000244,GO:0000245,GO:0000350,GO:0000375,GO:0000377,GO:0000387,GO:0000389,GO:0000393,GO:0000398,GO:0002119,GO:0002164,GO:0003006,GO:0003674,GO:0003676,GO:0003723,GO:0003824,GO:0004843,GO:0005488,GO:0005575,GO:0005622,GO:0005623,GO:0005634,GO:0005654,GO:0005681,GO:0005682,GO:0005911,GO:0006139,GO:0006376,GO:0006396,GO:0006397,GO:0006725,GO:0006807,GO:0006810,GO:0006897,GO:0006898,GO:…	K12856	A	PRP8 pre-mRNA processing factor 8 homolog (S. cerevisiae)
SRR3177738_g723.t1		K04077	O	heat shock protein
SRR3177738_g726.t1	GO:0000003,GO:0000062,GO:0000139,GO:0000212,GO:0000226,GO:0000902,GO:0000904,GO:0000910,GO:0000912,GO:0000915,GO:0000916,GO:0001700,GO:0001701,GO:0003008,GO:0003674,GO:0005215,GO:0005319,GO:0005488,GO:0005504,GO:0005543,GO:0005548,GO:0005575,GO:0005622,GO:0005623,GO:0005634,GO:0005635,GO:0005737,GO:0005739,GO:0005783,GO:0005789,GO:0005794,GO:0005802,GO:0005829,GO:0005886,GO:0006629,GO:0006644,GO:…		I, T	phosphatidylinositol transfer protein
SRR3177738_g728.t1	GO:0000003,GO:0000166,GO:0000226,GO:0000910,GO:0001505,GO:0001882,GO:0001883,GO:0002009,GO:0003001,GO:0003006,GO:0003008,GO:0003674,GO:0003824,GO:0003924,GO:0004857,GO:0005095,GO:0005488,GO:0005525,GO:0005575,GO:0005622,GO:0005623,GO:0005634,GO:0005737,GO:0005739,GO:0005740,GO:0005758,GO:0005794,GO:0005813,GO:0005815,GO:0005818,GO:0005819,GO:0005829,GO:0005856,GO:0005886,GO:0005975,GO:0006139,GO:…	K07943	U	ADP-ribosylation factor-like
SRR3177738_g747.t1			E	ATP GTP binding
SRR3177738_g752.t1	GO:0000003,GO:0000166,GO:0002097,GO:0002098,GO:0003674,GO:0003824,GO:0005488,GO:0005506,GO:0005515,GO:0005575,GO:0005622,GO:0005623,GO:0005634,GO:0005737,GO:0005829,GO:0006139,GO:0006152,GO:0006163,GO:0006195,GO:0006200,GO:0006396,GO:0006399,GO:0006400,GO:0006725,GO:0006753,GO:0006793,GO:0006796,GO:0006807,GO:0008033,GO:0008150,GO:0008152,GO:0009056,GO:0009058,GO:0009116,GO:0009117,GO:0009119,GO:…	K03593	D	Component of the cytosolic iron-sulfur (Fe S) protein assembly (CIA) machinery. Required for maturation of extramitochondrial Fe-S proteins. The NBP35-CFD1 heterotetramer forms a Fe-S scaffold complex, mediating the de novo assembly of an Fe-S cluster and its transfer to target apoproteins
SRR3177738_g76.t1	GO:0000228,GO:0000723,GO:0000785,GO:0000790,GO:0003674,GO:0003824,GO:0003887,GO:0003896,GO:0003899,GO:0005575,GO:0005622,GO:0005623,GO:0005634,GO:0005657,GO:0005658,GO:0005694,GO:0006139,GO:0006259,GO:0006260,GO:0006261,GO:0006269,GO:0006270,GO:0006271,GO:0006273,GO:0006725,GO:0006807,GO:0006996,GO:0008150,GO:0008152,GO:0009058,GO:0009059,GO:0009987,GO:0016043,GO:0016070,GO:0016740,GO:0016772,GO:…	K02684,K16733	L	DNA primase
SRR3177738_g768.t1	GO:0000902,GO:0000904,GO:0001654,GO:0001655,GO:0001667,GO:0001754,GO:0001755,GO:0001947,GO:0002009,GO:0003007,GO:0003008,GO:0003143,GO:0003407,GO:0005575,GO:0005622,GO:0005623,GO:0005737,GO:0005813,GO:0005815,GO:0005856,GO:0005886,GO:0005929,GO:0005932,GO:0006810,GO:0006928,GO:0006935,GO:0006996,GO:0007017,GO:0007018,GO:0007275,GO:0007368,GO:0007389,GO:0007399,GO:0007409,GO:0007411,GO:0007417,GO:…	K16781	S	Tetratricopeptide repeat domain 8
SRR3177738_g77.t1	GO:0000003,GO:0000166,GO:0001882,GO:0001883,GO:0003006,GO:0003674,GO:0003824,GO:0004812,GO:0004825,GO:0005488,GO:0005524,GO:0005575,GO:0005622,GO:0005623,GO:0005737,GO:0005739,GO:0005759,GO:0006082,GO:0006139,GO:0006399,GO:0006412,GO:0006418,GO:0006431,GO:0006520,GO:0006725,GO:0006807,GO:0006996,GO:0007005,GO:0007275,GO:0008150,GO:0008152,GO:0009058,GO:0009059,GO:0009507,GO:0009532,GO:0009536,GO:…	K01874	J	MethionyltRNA synthetase
SRR3177738_g771.t1	GO:0000902,GO:0001654,GO:0001754,GO:0002376,GO:0002478,GO:0002495,GO:0002504,GO:0003674,GO:0003774,GO:0003777,GO:0003824,GO:0005575,GO:0005622,GO:0005623,GO:0005737,GO:0005813,GO:0005815,GO:0005819,GO:0005829,GO:0005856,GO:0005871,GO:0005874,GO:0005875,GO:0005876,GO:0005929,GO:0005930,GO:0005932,GO:0006810,GO:0006928,GO:0006950,GO:0006996,GO:0007017,GO:0007018,GO:0007275,GO:0007399,GO:0007423,GO:…	K10394	Z	Kinesin family member
SRR3177738_g775.t1		K09257	E	Ankyrin Repeat
SRR3177738_g787.t1	GO:0005575,GO:0005622,GO:0005623,GO:0005634,GO:0006950,GO:0006952,GO:0006954,GO:0008150,GO:0009611,GO:0043226,GO:0043227,GO:0043229,GO:0043231,GO:0044424,GO:0044464,GO:0050896	K14242	T	Neurofibromin 1
SRR3177738_g798.t1	GO:0000412,GO:0000413,GO:0003674,GO:0003755,GO:0003824,GO:0005488,GO:0005527,GO:0005528,GO:0005575,GO:0005622,GO:0005623,GO:0005634,GO:0005730,GO:0006325,GO:0006464,GO:0006996,GO:0008144,GO:0008150,GO:0008152,GO:0009987,GO:0016020,GO:0016043,GO:0016568,GO:0016569,GO:0016570,GO:0016853,GO:0016859,GO:0018193,GO:0018208,GO:0019538,GO:0031974,GO:0031981,GO:0036211,GO:0043170,GO:0043226,GO:0043227,GO:…	K00924,K08282,K08286	T	serine threonine-protein kinase
SRR3177738_g799.t1	GO:0000139,GO:0000902,GO:0000904,GO:0001700,GO:0002009,GO:0002119,GO:0002164,GO:0002178,GO:0003674,GO:0003824,GO:0004438,GO:0005575,GO:0005622,GO:0005623,GO:0005634,GO:0005737,GO:0005739,GO:0005740,GO:0005741,GO:0005783,GO:0005789,GO:0005794,GO:0005886,GO:0005887,GO:0006629,GO:0006644,GO:0006650,GO:0006661,GO:0006793,GO:0006796,GO:0006810,GO:0006887,GO:0006928,GO:0006935,GO:0007154,GO:0007165,GO:…		I	SAC1 suppressor of actin mutations 1-like (yeast)
SRR3177738_g800.t1	GO:0000003,GO:0000447,GO:0000460,GO:0000462,GO:0000466,GO:0000469,GO:0000478,GO:0000479,GO:0001701,GO:0001824,GO:0001825,GO:0001829,GO:0002119,GO:0002164,GO:0002237,GO:0003006,GO:0003674,GO:0003676,GO:0003723,GO:0005488,GO:0005575,GO:0005622,GO:0005623,GO:0005634,GO:0005730,GO:0005737,GO:0005856,GO:0005874,GO:0005881,GO:0006139,GO:0006364,GO:0006396,GO:0006725,GO:0006807,GO:0006810,GO:0006897,GO:…	K05038,K11768,K14797	S	K14797 essential nuclear protein 1
SRR3177738_g802.t1	GO:0005575,GO:0005622,GO:0005623,GO:0005737,GO:0044424,GO:0044464		S	small proline-rich protein 3
SRR3177738_g804.t1		K00870,K04427	T	protein kinase kinase kinase
SRR3177738_g805.t1			M	Ankyrin Repeat Protein
SRR3177738_g81.t1		K03006	K	DNA-directed RNA Polymerase
SRR3177738_g820.t1			G	Major facilitator superfamily
SRR3177738_g821.t1	GO:0005575,GO:0005623,GO:0005886,GO:0016020,GO:0044464,GO:0071944		S	VSP with INR
SRR3177738_g856.t1	GO:0000003,GO:0000027,GO:0000741,GO:0001071,GO:0002119,GO:0002164,GO:0003674,GO:0003676,GO:0003677,GO:0003700,GO:0005488,GO:0005575,GO:0005622,GO:0005623,GO:0005634,GO:0005730,GO:0006139,GO:0006351,GO:0006355,GO:0006366,GO:0006725,GO:0006807,GO:0006810,GO:0006897,GO:0006898,GO:0006996,GO:0006997,GO:0007275,GO:0007399,GO:0008150,GO:0008152,GO:0009058,GO:0009059,GO:0009553,GO:0009559,GO:0009561,GO:…	K14832	J, K	CCAAT enhancer binding protein (C EBP), zeta
SRR3177738_g863.t1		K10645	E	Ankyrin Repeat
SRR3177738_g88.t1			T	calcium-dependent protein kinase
SRR3177738_g884.t1			S	START domain
SRR3177738_g893.t1	GO:0003674,GO:0003824,GO:0003881,GO:0006629,GO:0006644,GO:0006650,GO:0006661,GO:0006793,GO:0006796,GO:0008150,GO:0008152,GO:0008610,GO:0008654,GO:0009058,GO:0009987,GO:0016740,GO:0016772,GO:0016780,GO:0017169,GO:0019637,GO:0044237,GO:0044238,GO:0044249,GO:0044255,GO:0044710,GO:0045017,GO:0046474,GO:0046486,GO:0046488,GO:0071704,GO:0090407,GO:1901576	K00999	I	cdp-diacylglycerol--inositol 3-phosphatidyltransferase
SRR3177738_g90.t1
SRR3177738_g901.t1			Q	ATP-binding cassette sub-family A ABC1 member
SRR3177738_g902.t1		K13117	A	ATPdependent RNA helicase
SRR3177738_g907.t1	GO:0000462,GO:0000463,GO:0000470,GO:0002119,GO:0002164,GO:0002376,GO:0002520,GO:0003674,GO:0003676,GO:0003723,GO:0003724,GO:0003824,GO:0004004,GO:0004386,GO:0005488,GO:0005575,GO:0005622,GO:0005623,GO:0005634,GO:0005635,GO:0005730,GO:0006139,GO:0006152,GO:0006163,GO:0006195,GO:0006200,GO:0006364,GO:0006396,GO:0006725,GO:0006753,GO:0006793,GO:0006796,GO:0006807,GO:0006810,GO:0006897,GO:0006909,GO:…	K13179	A	atp-dependent rna helicase
SRR3177738_g909.t1		K15502,K15503	M	Ankyrin Repeat Protein
SRR3177738_g912.t1	GO:0000003,GO:0000902,GO:0002165,GO:0005575,GO:0005622,GO:0005623,GO:0005737,GO:0005886,GO:0006996,GO:0007010,GO:0007275,GO:0007320,GO:0007431,GO:0007435,GO:0007552,GO:0007559,GO:0007618,GO:0007620,GO:0008150,GO:0008219,GO:0008360,GO:0009653,GO:0009791,GO:0009886,GO:0009888,GO:0009987,GO:0012501,GO:0016020,GO:0016043,GO:0016265,GO:0016271,GO:0022414,GO:0022603,GO:0022604,GO:0022612,GO:0030030,GO:…		S	Chromosome 21 open reading frame 2
SRR3177738_g921.t1		K15710	T	protein kinase c
SRR3177738_g922.t1			M	Ankyrin Repeat Protein
SRR3177738_g923.t1		K10317	S	Kelch domain containing
SRR3177738_g927.t1		K12493	T	ADP-ribosylation factor GTPase activating protein
SRR3177738_g931.t1	GO:0005575,GO:0005576,GO:0005622,GO:0005623,GO:0005737,GO:0005739,GO:0009507,GO:0009526,GO:0009532,GO:0009536,GO:0009570,GO:0009579,GO:0009941,GO:0016023,GO:0030139,GO:0031410,GO:0031967,GO:0031975,GO:0031982,GO:0031988,GO:0043226,GO:0043227,GO:0043229,GO:0043231,GO:0044422,GO:0044424,GO:0044434,GO:0044435,GO:0044444,GO:0044446,GO:0044464,GO:0045335,GO:0048046	K00024,K00025,K00051	C	Malate dehydrogenase
SRR3177738_g937.t1	GO:0000003,GO:0000075,GO:0000077,GO:0000082,GO:0000084,GO:0000209,GO:0000278,GO:0000502,GO:0002119,GO:0002164,GO:0002376,GO:0002474,GO:0002478,GO:0002479,GO:0003674,GO:0003824,GO:0004175,GO:0004518,GO:0004540,GO:0005488,GO:0005515,GO:0005575,GO:0005576,GO:0005622,GO:0005623,GO:0005634,GO:0005654,GO:0005737,GO:0005773,GO:0005774,GO:0005829,GO:0005839,GO:0005840,GO:0005886,GO:0006139,GO:0006464,GO:…	K02729	O	The proteasome is a multicatalytic proteinase complex which is characterized by its ability to cleave peptides with Arg, Phe, Tyr, Leu, and Glu adjacent to the leaving group at neutral or slightly basic pH. The proteasome has an ATP-dependent proteolytic activity (By similarity)
SRR3177738_g94.t1			S	regulation of RNA biosynthetic process
SRR3177738_g942.t1	GO:0000003,GO:0002119,GO:0002164,GO:0003674,GO:0005488,GO:0005515,GO:0005575,GO:0005622,GO:0005623,GO:0005634,GO:0005737,GO:0005739,GO:0005783,GO:0005829,GO:0006457,GO:0006458,GO:0006461,GO:0006810,GO:0006897,GO:0006909,GO:0007021,GO:0007097,GO:0007275,GO:0007276,GO:0007292,GO:0007338,GO:0008092,GO:0008150,GO:0008152,GO:0009566,GO:0009653,GO:0009790,GO:0009791,GO:0009792,GO:0009987,GO:0010171,GO:…	K09549	O	prefoldin subunit 2
SRR3177738_g948.t1		K15502,K15503	M	Ankyrin Repeat Protein
SRR3177738_g951.t1	GO:0000003,GO:0000447,GO:0000460,GO:0000462,GO:0000466,GO:0000469,GO:0000472,GO:0000478,GO:0000479,GO:0000480,GO:0000966,GO:0000967,GO:0001775,GO:0002376,GO:0002520,GO:0002521,GO:0003006,GO:0003674,GO:0003676,GO:0003723,GO:0004871,GO:0005057,GO:0005488,GO:0005575,GO:0005622,GO:0005623,GO:0005634,GO:0005730,GO:0005732,GO:0006139,GO:0006364,GO:0006396,GO:0006725,GO:0006807,GO:0006810,GO:0006897,GO:…	K14555	A	transducin beta-like 3
SRR3177738_g954.t1			M	Ankyrin Repeat Protein
SRR3177738_g957.t1			S	Membrane associated protein-like protein
SRR3177738_g98.t1			S	Membrane associated protein-like protein
SRR3177738_g983.t1	GO:0000166,GO:0000462,GO:0001882,GO:0001883,GO:0003674,GO:0003724,GO:0003824,GO:0004004,GO:0004386,GO:0005488,GO:0005524,GO:0005575,GO:0005622,GO:0005623,GO:0005634,GO:0005730,GO:0005732,GO:0005737,GO:0005739,GO:0006139,GO:0006152,GO:0006163,GO:0006195,GO:0006200,GO:0006364,GO:0006396,GO:0006725,GO:0006753,GO:0006793,GO:0006796,GO:0006807,GO:0007275,GO:0007399,GO:0008026,GO:0008150,GO:0008152,GO:…	K14780	A	(RNA) helicase
SRR3177738_g985.t1	GO:0001558,GO:0003674,GO:0003824,GO:0005488,GO:0005575,GO:0005576,GO:0005622,GO:0005623,GO:0006508,GO:0008150,GO:0008152,GO:0008233,GO:0008237,GO:0008270,GO:0016787,GO:0019538,GO:0040008,GO:0043167,GO:0043169,GO:0043170,GO:0044238,GO:0044464,GO:0046872,GO:0046914,GO:0050789,GO:0050794,GO:0051128,GO:0065007,GO:0070011,GO:0071704	K07762,K08647	O	whole genome shotgun sequence
SRR3177738_g986.t1		K00870,K04427	T	protein kinase kinase kinase
SRR3177738_g987.t1			M	Ankyrin Repeat Protein
SRR3177738_g988.t1			M	Ankyrin Repeat Protein
SRR3177738_g99.t1		K18626
SRR3177738_g994.t1	GO:0000139,GO:0000323,GO:0000902,GO:0000922,GO:0001505,GO:0001654,GO:0002119,GO:0002164,GO:0002376,GO:0002478,GO:0002495,GO:0002504,GO:0002682,GO:0002697,GO:0002831,GO:0003001,GO:0003008,GO:0003674,GO:0005215,GO:0005488,GO:0005515,GO:0005575,GO:0005622,GO:0005623,GO:0005634,GO:0005654,GO:0005667,GO:0005737,GO:0005764,GO:0005765,GO:0005768,GO:0005773,GO:0005774,GO:0005794,GO:0005798,GO:0005802,GO:…	K12393	U	Adaptor-related protein complex
SRR3177739_g1199.t1		K05641	Q	ATP-binding cassette sub-family A ABC1 member
SRR3177739_g1315.t1		K08863	T	NIMA-related kinase
SRR3177739_g1345.t1
SRR3177739_g1559.t1			T	p21 protein (Cdc42 Rac)-activated kinase
SRR3177739_g1676.t1	GO:0000003,GO:0000070,GO:0000075,GO:0000077,GO:0000086,GO:0000166,GO:0000226,GO:0000228,GO:0000278,GO:0000280,GO:0000287,GO:0000775,GO:0000776,GO:0000777,GO:0000779,GO:0000793,GO:0000794,GO:0000819,GO:0000910,GO:0000922,GO:0001701,GO:0001824,GO:0001882,GO:0001883,GO:0001932,GO:0001934,GO:0002009,GO:0003006,GO:0003674,GO:0003824,GO:0004672,GO:0004674,GO:0004871,GO:0005488,GO:0005515,GO:0005524,GO:…	K05661,K08857,K15503	T	NIMA-related kinase
SRR3177739_g1701.t1
SRR3177739_g1801.t1		K12127,K14491	K	response regulator
SRR3177739_g1809.t1			S	regulation of RNA biosynthetic process
SRR3177739_g1843.t1		K01363	O	cathepsin
SRR3177739_g1892.t1		K01265	O	Removes the N-terminal methionine from nascent proteins (By similarity)
SRR3177739_g1922.t1		K01359	O	proprotein convertase subtilisin kexin type
SRR3177739_g2394.t1	GO:0001558,GO:0003674,GO:0003824,GO:0005488,GO:0005575,GO:0005576,GO:0005622,GO:0005623,GO:0006508,GO:0008150,GO:0008152,GO:0008233,GO:0008237,GO:0008270,GO:0016787,GO:0019538,GO:0040008,GO:0043167,GO:0043169,GO:0043170,GO:0044238,GO:0044464,GO:0046872,GO:0046914,GO:0050789,GO:0050794,GO:0051128,GO:0065007,GO:0070011,GO:0071704	K07762,K08647	O	whole genome shotgun sequence
SRR3177739_g2512.t1	GO:0001558,GO:0003674,GO:0003824,GO:0005488,GO:0005575,GO:0005576,GO:0005622,GO:0005623,GO:0006508,GO:0008150,GO:0008152,GO:0008233,GO:0008237,GO:0008270,GO:0016787,GO:0019538,GO:0040008,GO:0043167,GO:0043169,GO:0043170,GO:0044238,GO:0044464,GO:0046872,GO:0046914,GO:0050789,GO:0050794,GO:0051128,GO:0065007,GO:0070011,GO:0071704	K07762,K08647	O	whole genome shotgun sequence
SRR3177739_g2513.t1	GO:0005575,GO:0005623,GO:0005886,GO:0016020,GO:0044464,GO:0071944		S	VSP with INR
SRR3177739_g2664.t1	GO:0000003,GO:0000288,GO:0000291,GO:0000723,GO:0000932,GO:0000956,GO:0002119,GO:0002164,GO:0003674,GO:0003824,GO:0004518,GO:0004527,GO:0004532,GO:0004534,GO:0004540,GO:0005575,GO:0005622,GO:0005623,GO:0005737,GO:0005794,GO:0005829,GO:0005856,GO:0005886,GO:0006139,GO:0006259,GO:0006396,GO:0006401,GO:0006402,GO:0006725,GO:0006807,GO:0006996,GO:0007049,GO:0007126,GO:0007275,GO:0007568,GO:0007569,GO:…	K12618,K12619	D, L	5-3 exoribonuclease 1
SRR3177739_g2675.t1	GO:0005575,GO:0005623,GO:0005886,GO:0016020,GO:0044464,GO:0071944		S	VSP with INR
SRR3177739_g2722.t1		K01359	O	proprotein convertase subtilisin kexin type
SRR3177739_g2962.t1			S	basal body component
SRR3177739_g3028.t1	GO:0005575,GO:0005623,GO:0005886,GO:0016020,GO:0044464,GO:0071944		S	VSP with INR
SRR3177739_g3052.t1			M	Ankyrin Repeat Protein
SRR3177739_g315.t1		K10324	E	Ankyrin Repeat
SRR3177739_g3185.t1	GO:0005575,GO:0005623,GO:0005886,GO:0016020,GO:0044464,GO:0071944		S	VSP with INR
SRR3177739_g3304.t1	GO:0001558,GO:0003674,GO:0003824,GO:0005488,GO:0005575,GO:0005576,GO:0005622,GO:0005623,GO:0006508,GO:0008150,GO:0008152,GO:0008233,GO:0008237,GO:0008270,GO:0016787,GO:0019538,GO:0040008,GO:0043167,GO:0043169,GO:0043170,GO:0044238,GO:0044464,GO:0046872,GO:0046914,GO:0050789,GO:0050794,GO:0051128,GO:0065007,GO:0070011,GO:0071704	K07762,K08647	O	whole genome shotgun sequence
SRR3177739_g3331.t1			S	conserved hypothetical protein
SRR3177739_g3348.t1	GO:0005575,GO:0005623,GO:0005886,GO:0016020,GO:0044464,GO:0071944		S	VSP with INR
SRR3177739_g3542.t1		K18626
SRR3177739_g3619.t1	GO:0005575,GO:0005623,GO:0005886,GO:0016020,GO:0044464,GO:0071944		S	VSP with INR
SRR3177739_g380.t1	GO:0000166,GO:0001885,GO:0002064,GO:0003158,GO:0003674,GO:0003824,GO:0004112,GO:0004114,GO:0004115,GO:0005488,GO:0005575,GO:0005622,GO:0005623,GO:0005634,GO:0005737,GO:0005829,GO:0005856,GO:0006139,GO:0006163,GO:0006195,GO:0006198,GO:0006725,GO:0006753,GO:0006793,GO:0006796,GO:0006807,GO:0007154,GO:0007165,GO:0008081,GO:0008144,GO:0008150,GO:0008152,GO:0009056,GO:0009117,GO:0009150,GO:0009154,GO:…	K01120	T	Phosphodiesterase
SRR3177739_g3992.t1		K05668,K05674	Q	ATP-binding cassette, sub-family C (CFTR MRP), member
SRR3177739_g3994.t1		K05668	Q	ATP-binding cassette, sub-family C (CFTR MRP), member
SRR3177739_g4135.t1			S	DNA polymerase
SRR3177739_g4163.t1		K06653	E	Ankyrin Repeat
SRR3177739_g4306.t1			S	chromosome X open reading frame 22
SRR3177739_g4454.t1	GO:0003674,GO:0003724,GO:0003824,GO:0004004,GO:0004386,GO:0006139,GO:0006152,GO:0006163,GO:0006195,GO:0006200,GO:0006725,GO:0006753,GO:0006793,GO:0006796,GO:0006807,GO:0008026,GO:0008150,GO:0008152,GO:0008186,GO:0009056,GO:0009116,GO:0009117,GO:0009119,GO:0009123,GO:0009125,GO:0009126,GO:0009128,GO:0009141,GO:0009143,GO:0009144,GO:0009146,GO:0009150,GO:0009154,GO:0009158,GO:0009161,GO:0009164,GO:…		A	Pre-mRNA-splicing factor ATP-dependent RNA helicase
SRR3177739_g45.t1	GO:0000003,GO:0003006,GO:0006810,GO:0006897,GO:0006898,GO:0007275,GO:0007548,GO:0008150,GO:0016192,GO:0022414,GO:0032501,GO:0032502,GO:0040008,GO:0040011,GO:0040014,GO:0040018,GO:0040026,GO:0040028,GO:0040035,GO:0044699,GO:0044707,GO:0044767,GO:0045927,GO:0048513,GO:0048518,GO:0048580,GO:0048608,GO:0048731,GO:0048806,GO:0048856,GO:0050789,GO:0050793,GO:0051094,GO:0051179,GO:0051234,GO:0051239,GO:…	K11304	B	histone acetyltransferase
SRR3177739_g4560.t1			S	basal body component
SRR3177739_g4566.t1	GO:0005575,GO:0005623,GO:0005886,GO:0016020,GO:0044464,GO:0071944		S	VSP with INR
SRR3177739_g4581.t1		K18626
SRR3177739_g4594.t1	GO:0005575,GO:0005623,GO:0005886,GO:0016020,GO:0044464,GO:0071944		S	VSP with INR
SRR3177739_g4595.t1	GO:0005575,GO:0005623,GO:0005886,GO:0016020,GO:0044464,GO:0071944		S	VSP with INR
SRR3177739_g4601.t1	GO:0005575,GO:0005623,GO:0005886,GO:0016020,GO:0044464,GO:0071944		S	VSP with INR
SRR3177739_g4607.t1		K01359	O	proprotein convertase subtilisin kexin type
SRR3177739_g4608.t1	GO:0000003,GO:0000070,GO:0000226,GO:0000278,GO:0000280,GO:0000819,GO:0003006,GO:0003674,GO:0003824,GO:0004175,GO:0004222,GO:0004252,GO:0005575,GO:0005622,GO:0005623,GO:0005737,GO:0005794,GO:0005811,GO:0005886,GO:0005912,GO:0005924,GO:0005925,GO:0006139,GO:0006259,GO:0006323,GO:0006325,GO:0006338,GO:0006461,GO:0006725,GO:0006807,GO:0006928,GO:0006996,GO:0007010,GO:0007017,GO:0007049,GO:0007051,GO:…	K01404,K08654,K08673,K11585,K13539	M, V	surface protease GP63
SRR3177739_g4609.t1			T	calcium-dependent protein kinase
SRR3177739_g75.t1	GO:0000228,GO:0000723,GO:0000785,GO:0000790,GO:0003674,GO:0003824,GO:0003887,GO:0003896,GO:0003899,GO:0005575,GO:0005622,GO:0005623,GO:0005634,GO:0005657,GO:0005658,GO:0005694,GO:0006139,GO:0006259,GO:0006260,GO:0006261,GO:0006269,GO:0006270,GO:0006271,GO:0006273,GO:0006725,GO:0006807,GO:0006996,GO:0008150,GO:0008152,GO:0009058,GO:0009059,GO:0009987,GO:0016043,GO:0016070,GO:0016740,GO:0016772,GO:…	K02684,K16733	L	DNA primase
SRR3177739_g846.t1			M	Ankyrin Repeat Protein
SRR3177740_g1205.t1			S	Inherit from NOG: Viral A-type inclusion protein
SRR3177740_g1514.t1			S	regulation of RNA biosynthetic process
SRR3177740_g2389.t1	GO:0001558,GO:0003674,GO:0003824,GO:0005488,GO:0005575,GO:0005576,GO:0005622,GO:0005623,GO:0006508,GO:0008150,GO:0008152,GO:0008233,GO:0008237,GO:0008270,GO:0016787,GO:0019538,GO:0040008,GO:0043167,GO:0043169,GO:0043170,GO:0044238,GO:0044464,GO:0046872,GO:0046914,GO:0050789,GO:0050794,GO:0051128,GO:0065007,GO:0070011,GO:0071704	K07762,K08647	O	whole genome shotgun sequence
SRR3177740_g2678.t1	GO:0005575,GO:0005623,GO:0005886,GO:0016020,GO:0044464,GO:0071944		S	VSP with INR
SRR3177740_g2961.t1	GO:0005575,GO:0005623,GO:0005886,GO:0016020,GO:0044464,GO:0071944		S	VSP with INR
SRR3177740_g3000.t1	GO:0005575,GO:0005623,GO:0005886,GO:0016020,GO:0044464,GO:0071944		S	VSP with INR
SRR3177740_g3007.t1	GO:0003674,GO:0003824,GO:0004721,GO:0005575,GO:0005622,GO:0005623,GO:0005634,GO:0005730,GO:0005737,GO:0005829,GO:0005886,GO:0006464,GO:0006470,GO:0006793,GO:0006796,GO:0006928,GO:0006950,GO:0007154,GO:0007165,GO:0008150,GO:0008152,GO:0009987,GO:0016020,GO:0016311,GO:0016787,GO:0016788,GO:0016791,GO:0019538,GO:0023052,GO:0031974,GO:0031981,GO:0033554,GO:0036211,GO:0042578,GO:0043170,GO:0043226,GO:…	K15731,K17618	K	CTD (Carboxy-terminal domain, RNA polymerase II, polypeptide A) small
SRR3177740_g3534.t1		K18626
SRR3177740_g3707.t1	GO:0005575,GO:0005622,GO:0005623,GO:0005737,GO:0044424,GO:0044464		S	small proline-rich protein 3
SRR3177740_g3758.t1			S	regulation of RNA biosynthetic process
SRR3177740_g3832.t1		K08857	T	protein kinase
SRR3177740_g3845.t1	GO:0000003,GO:0000070,GO:0000075,GO:0000077,GO:0000086,GO:0000166,GO:0000226,GO:0000228,GO:0000278,GO:0000280,GO:0000287,GO:0000775,GO:0000776,GO:0000777,GO:0000779,GO:0000793,GO:0000794,GO:0000819,GO:0000910,GO:0000922,GO:0001701,GO:0001824,GO:0001882,GO:0001883,GO:0001932,GO:0001934,GO:0002009,GO:0003006,GO:0003674,GO:0003824,GO:0004672,GO:0004674,GO:0004871,GO:0005488,GO:0005515,GO:0005524,GO:…	K05661,K08857,K15502,K15503	T	NIMA-related kinase
SRR3177740_g4151.t1	GO:0005575,GO:0005623,GO:0005886,GO:0016020,GO:0044464,GO:0071944		S	VSP with INR
SRR3177740_g4548.t1	GO:0005575,GO:0005623,GO:0005886,GO:0016020,GO:0044464,GO:0071944		S	VSP with INR
SRR3177740_g4595.t1			M	Ankyrin Repeat Protein
SRR3177740_g4608.t1	GO:0005575,GO:0005623,GO:0005886,GO:0016020,GO:0044464,GO:0071944		S	VSP with INR
SRR3177740_g4609.t1	GO:0005575,GO:0005623,GO:0005886,GO:0016020,GO:0044464,GO:0071944		S	VSP with INR
SRR3177740_g4612.t1		K05641	Q	ATP-binding cassette sub-family A ABC1 member
SRR3177740_g4613.t1		K08863	T	NIMA-related kinase
SRR3177740_g4614.t1		K08863	T	NIMA-related kinase
SRR3177740_g4616.t1	GO:0000002,GO:0000003,GO:0000018,GO:0000070,GO:0000278,GO:0000280,GO:0000712,GO:0000723,GO:0000724,GO:0000725,GO:0000737,GO:0000793,GO:0000819,GO:0003674,GO:0003824,GO:0003916,GO:0003917,GO:0004518,GO:0004519,GO:0004520,GO:0004536,GO:0005575,GO:0005622,GO:0005623,GO:0005634,GO:0005654,GO:0005694,GO:0005737,GO:0005739,GO:0006139,GO:0006259,GO:0006260,GO:0006261,GO:0006265,GO:0006278,GO:0006281,GO:…	K03165,K03168	L	DNA Topoisomerase
SRR3177740_g4617.t1		K04044	O	heat shock
SRR3177740_g4619.t1	GO:0005575,GO:0005623,GO:0005886,GO:0016020,GO:0044464,GO:0071944		S	VSP with INR
SRR3177740_g4621.t1	GO:0001558,GO:0003674,GO:0003824,GO:0005488,GO:0005575,GO:0005576,GO:0005622,GO:0005623,GO:0006508,GO:0008150,GO:0008152,GO:0008233,GO:0008237,GO:0008270,GO:0016787,GO:0019538,GO:0040008,GO:0043167,GO:0043169,GO:0043170,GO:0044238,GO:0044464,GO:0046872,GO:0046914,GO:0050789,GO:0050794,GO:0051128,GO:0065007,GO:0070011,GO:0071704	K07762,K08647	O	whole genome shotgun sequence
SRR3177740_g4623.t1		K06653	E	Ankyrin Repeat
SRR3177740_g4625.t1	GO:0000166,GO:0000226,GO:0001882,GO:0001883,GO:0003674,GO:0003824,GO:0005488,GO:0005515,GO:0005524,GO:0005575,GO:0005622,GO:0005623,GO:0005737,GO:0005813,GO:0005815,GO:0005856,GO:0005868,GO:0005875,GO:0005938,GO:0006139,GO:0006152,GO:0006163,GO:0006195,GO:0006200,GO:0006725,GO:0006753,GO:0006793,GO:0006796,GO:0006807,GO:0006996,GO:0007010,GO:0007017,GO:0008092,GO:0008150,GO:0008152,GO:0009056,GO:…	K10408,K10413,K10414	Z	heavy chain
SRR3177740_g4626.t1	GO:0005575,GO:0005623,GO:0005886,GO:0016020,GO:0044464,GO:0071944		S	VSP with INR
SRR3177740_g75.t1			S	regulation of RNA biosynthetic process
SRR3177740_g932.t1			A	Regulator of nonsense transcripts
SRR3177741_g1472.t1	GO:0005575,GO:0005622,GO:0005623,GO:0005737,GO:0044424,GO:0044464		S	small proline-rich protein 3
SRR3177741_g1565.t1	GO:0003674,GO:0003824,GO:0005488,GO:0005575,GO:0005622,GO:0005623,GO:0005634,GO:0005737,GO:0005829,GO:0008150,GO:0008152,GO:0008901,GO:0009058,GO:0016020,GO:0016043,GO:0016226,GO:0016491,GO:0016695,GO:0016699,GO:0016730,GO:0022607,GO:0031163,GO:0043226,GO:0043227,GO:0043229,GO:0043231,GO:0044085,GO:0044424,GO:0044444,GO:0044464,GO:0044710,GO:0051536,GO:0051540,GO:0055114,GO:0071840		Y	Component of the cytosolic Fe S protein assembly machinery. Required for maturation of extramitochondrial Fe S proteins. May play a role in the transfer of pre-assembled Fe S clusters to target apoproteins (By similarity)
SRR3177741_g1811.t1			S	regulation of RNA biosynthetic process
SRR3177741_g2392.t1	GO:0000003,GO:0000746,GO:0000747,GO:0003674,GO:0003824,GO:0005575,GO:0005576,GO:0005615,GO:0005623,GO:0005886,GO:0007275,GO:0007568,GO:0008150,GO:0008152,GO:0008233,GO:0008234,GO:0008340,GO:0009897,GO:0009986,GO:0009987,GO:0010259,GO:0016020,GO:0016787,GO:0019953,GO:0032501,GO:0032502,GO:0044421,GO:0044425,GO:0044459,GO:0044464,GO:0044699,GO:0044707,GO:0044764,GO:0044767,GO:0051704,GO:0070011,GO:…	K01365	O	cathepsin
SRR3177741_g2394.t1	GO:0001558,GO:0003674,GO:0003824,GO:0005488,GO:0005575,GO:0005576,GO:0005622,GO:0005623,GO:0006508,GO:0008150,GO:0008152,GO:0008233,GO:0008237,GO:0008270,GO:0016787,GO:0019538,GO:0040008,GO:0043167,GO:0043169,GO:0043170,GO:0044238,GO:0044464,GO:0046872,GO:0046914,GO:0050789,GO:0050794,GO:0051128,GO:0065007,GO:0070011,GO:0071704	K07762,K08647	O	whole genome shotgun sequence
SRR3177741_g2810.t1			S	Inherit from NOG: Viral A-type inclusion protein
SRR3177741_g29.t1		K05668,K05674	Q	ATP-binding cassette, sub-family C (CFTR MRP), member
SRR3177741_g2957.t1	GO:0005575,GO:0005623,GO:0005886,GO:0016020,GO:0044464,GO:0071944		S	VSP with INR
SRR3177741_g2965.t1	GO:0005575,GO:0005623,GO:0005886,GO:0016020,GO:0044464,GO:0071944		S	VSP with INR
SRR3177741_g3176.t1			S	Ankyrin repeat domain 24
SRR3177741_g3376.t1	GO:0001558,GO:0003674,GO:0003824,GO:0005488,GO:0005575,GO:0005576,GO:0005622,GO:0005623,GO:0006508,GO:0008150,GO:0008152,GO:0008233,GO:0008237,GO:0008270,GO:0016787,GO:0019538,GO:0040008,GO:0043167,GO:0043169,GO:0043170,GO:0044238,GO:0044464,GO:0046872,GO:0046914,GO:0050789,GO:0050794,GO:0051128,GO:0065007,GO:0070011,GO:0071704	K07762,K08647	O	whole genome shotgun sequence
SRR3177741_g3377.t1	GO:0005575,GO:0005622,GO:0005623,GO:0005737,GO:0044424,GO:0044464		S	small proline-rich protein 3
SRR3177741_g3614.t1	GO:0005575,GO:0005623,GO:0005886,GO:0016020,GO:0044464,GO:0071944		S	VSP with INR
SRR3177741_g3917.t1		K01359	O	proprotein convertase subtilisin kexin type
SRR3177741_g4181.t1		K10408	Z	heavy chain
SRR3177741_g4221.t1	GO:0005575,GO:0005623,GO:0005886,GO:0016020,GO:0044464,GO:0071944		S	VSP with INR
SRR3177741_g4568.t1	GO:0005575,GO:0005623,GO:0005886,GO:0016020,GO:0044464,GO:0071944		S	VSP with INR
SRR3177741_g4569.t1	GO:0005575,GO:0005623,GO:0005886,GO:0016020,GO:0044464,GO:0071944		S	VSP with INR
SRR3177741_g4571.t1	GO:0000003,GO:0000070,GO:0000075,GO:0000077,GO:0000086,GO:0000166,GO:0000226,GO:0000228,GO:0000278,GO:0000280,GO:0000287,GO:0000775,GO:0000776,GO:0000777,GO:0000779,GO:0000793,GO:0000794,GO:0000819,GO:0000910,GO:0000922,GO:0001701,GO:0001824,GO:0001882,GO:0001883,GO:0001932,GO:0001934,GO:0002009,GO:0003006,GO:0003674,GO:0003824,GO:0004672,GO:0004674,GO:0004871,GO:0005488,GO:0005515,GO:0005524,GO:…	K05661,K08857,K15503	T	NIMA-related kinase
SRR3177741_g4574.t1	GO:0005575,GO:0005623,GO:0005886,GO:0016020,GO:0044464,GO:0071944		S	VSP with INR
SRR3177741_g4581.t1	GO:0005575,GO:0005623,GO:0005886,GO:0016020,GO:0044464,GO:0071944		S	VSP with INR
SRR3177741_g4593.t1	GO:0005575,GO:0005623,GO:0005886,GO:0016020,GO:0044464,GO:0071944		S	VSP with INR
SRR3177741_g847.t1			O	proprotein convertase subtilisin kexin type
[truncated: 2,930 more rows]
